# Supplementary material for: Novel DNA methylation biomarkers show high sensitivity and specificity for blood-based detection of colorectal cancer—a clinical biomarker discovery and validation study
Source: Clin Epigenetics. 2019 Nov 14;11:158. doi: 10.1186/s13148-019-0757-3 (PMC6854894; doi:10.1186/s13148-019-0757-3)
Supplement: Supplementary file 9 — Additional file 9: Table S1. DNA methylation level of C9orf50, KCNQ5 and CLIP4 obtained from Infinium. HumanMethylation450K BeadChip® array data. Table S2. Primer sequences used for bisulfite sequencing of candidate biomarker regions. Table S3. Overview and primer and probe sequences for methylation-specific ddPCRT of the 29 selected biomarker candidates. Table S4. Sensitivities and specificities in plasma from CRC patients and healthy controls (test cohort) for individual markers and the TriMeth test. Table S5. Primer and probe sequences for ddPCR control assays. Table S6. Digital MIQE checklist for authors, reviewers and editors. [file 13148_2019_757_MOESM9_ESM.xlsx]

## Sheet: Suppl. Table 1
Supplementary Table 1 - DNA methylation level of C9orf50, KCNQ5 and CLIP4 obtained from Infinium HumanMethylation450K BeadChip® array data
Sample ID	Dataset ID / origin	Description	KCNQ5	CLIP4	C9orf50
			cg24687051	cg08808128	cg14015706
			β-value	β-value	β-value
TCGA-AG-A02N-01A-11D-A081-05	TCGA	Colorectal carcinoma samples (n=571)	0.787604	0.794676	0.800919
TCGA-AG-A01Y-01A-41D-A081-05	TCGA	Colorectal carcinoma samples (n=571)	0.74563	0.752086	0.748002
TCGA-AG-A036-01A-12D-A081-05	TCGA	Colorectal carcinoma samples (n=571)	0.722891	0.744233	0.760802
TCGA-AG-A020-01A-21D-A081-05	TCGA	Colorectal carcinoma samples (n=571)	0.570053	0.677165	0.814679
TCGA-EI-6509-01A-11D-1734-05	TCGA	Colorectal carcinoma samples (n=571)	0.800714	0.749848	0.788524
TCGA-CL-4957-01A-01D-1734-05	TCGA	Colorectal carcinoma samples (n=571)	0.871567	0.689791	0.675453
TCGA-EI-6508-01A-11D-1734-05	TCGA	Colorectal carcinoma samples (n=571)	0.839256	0.713034	0.800261
TCGA-AG-3731-01A-11D-1734-05	TCGA	Colorectal carcinoma samples (n=571)	0.557811	0.586505	0.54012
TCGA-G5-6235-01A-11D-1734-05	TCGA	Colorectal carcinoma samples (n=571)	0.781261	0.596593	0.509663
TCGA-F5-6464-01A-11D-1734-05	TCGA	Colorectal carcinoma samples (n=571)	0.773604	0.629363	0.656868
TCGA-DC-4745-01A-01D-1734-05	TCGA	Colorectal carcinoma samples (n=571)	0.847592	0.808712	0.870259
TCGA-DC-4749-01A-01D-1734-05	TCGA	Colorectal carcinoma samples (n=571)	0.797485	0.755524	0.75246
TCGA-AG-3725-01A-11D-1734-05	TCGA	Colorectal carcinoma samples (n=571)	0.897229	0.784743	0.821809
TCGA-BM-6198-01A-11D-1734-05	TCGA	Colorectal carcinoma samples (n=571)	0.818268	0.65694	0.621586
TCGA-EI-6514-01A-11D-1734-05	TCGA	Colorectal carcinoma samples (n=571)	0.804488	0.789124	0.788915
TCGA-EI-6511-01A-11D-1734-05	TCGA	Colorectal carcinoma samples (n=571)	0.685159	0.689116	0.678046
TCGA-AG-3591-01A-01D-1734-05	TCGA	Colorectal carcinoma samples (n=571)	0.88174	0.818549	0.873929
TCGA-AG-3592-01A-02D-1734-05	TCGA	Colorectal carcinoma samples (n=571)	0.876089	0.674854	0.711994
TCGA-AF-2693-01A-02D-1734-05	TCGA	Colorectal carcinoma samples (n=571)	0.722902	0.677197	0.630895
TCGA-EI-6513-01A-21D-1734-05	TCGA	Colorectal carcinoma samples (n=571)	0.724571	0.827035	0.848828
TCGA-EI-6510-01A-11D-1734-05	TCGA	Colorectal carcinoma samples (n=571)	0.910724	0.756233	0.805479
TCGA-EI-6512-01A-11D-1734-05	TCGA	Colorectal carcinoma samples (n=571)	0.831975	0.702004	0.655819
TCGA-AF-2690-01A-02D-1734-05	TCGA	Colorectal carcinoma samples (n=571)	0.772284	0.63263	0.548844
TCGA-G5-6233-01A-11D-1734-05	TCGA	Colorectal carcinoma samples (n=571)	0.755964	0.680276	0.680531
TCGA-EI-6507-01A-11D-1734-05	TCGA	Colorectal carcinoma samples (n=571)	0.794023	0.641904	0.566997
TCGA-AG-4021-01A-01D-1734-05	TCGA	Colorectal carcinoma samples (n=571)	0.852144	0.768973	0.785827
TCGA-AF-4110-01A-02D-1734-05	TCGA	Colorectal carcinoma samples (n=571)	0.77716	0.633911	0.59829
TCGA-AF-2687-01A-02D-1734-05	TCGA	Colorectal carcinoma samples (n=571)	0.638999	0.612885	0.491699
TCGA-F5-6465-01A-11D-1734-05	TCGA	Colorectal carcinoma samples (n=571)	0.743711	0.671611	0.624273
TCGA-AF-3911-01A-01D-1734-05	TCGA	Colorectal carcinoma samples (n=571)	0.790422	0.758329	0.799676
TCGA-EI-6506-01A-11D-1734-05	TCGA	Colorectal carcinoma samples (n=571)	0.80337	0.638143	0.54043
TCGA-AG-4022-01A-01D-1734-05	TCGA	Colorectal carcinoma samples (n=571)	0.871534	0.613035	0.667512
TCGA-DY-A1DG-01A-11D-A153-05	TCGA	Colorectal carcinoma samples (n=571)	0.908988	0.915176	0.907525
TCGA-DY-A0XA-01A-11D-A153-05	TCGA	Colorectal carcinoma samples (n=571)	0.712887	0.773716	0.795405
TCGA-DY-A1H8-01A-21D-A153-05	TCGA	Colorectal carcinoma samples (n=571)	0.871964	0.798451	0.827436
TCGA-DY-A1DC-01A-31D-A153-05	TCGA	Colorectal carcinoma samples (n=571)	0.775967	0.720606	0.804002
TCGA-DY-A1DD-01A-21D-A153-05	TCGA	Colorectal carcinoma samples (n=571)	0.839718	0.831644	0.830958
TCGA-DY-A1DE-01A-11D-A153-05	TCGA	Colorectal carcinoma samples (n=571)	0.714249	0.684425	0.827003
TCGA-DY-A1DF-01A-11D-A153-05	TCGA	Colorectal carcinoma samples (n=571)	0.802021	0.471608	0.856215
TCGA-CL-5917-01A-11D-1658-05	TCGA	Colorectal carcinoma samples (n=571)	0.890783	0.807208	0.812129
TCGA-DC-6156-01A-11D-1658-05	TCGA	Colorectal carcinoma samples (n=571)	0.689615	0.660052	0.612119
TCGA-DC-6155-01A-11D-1658-05	TCGA	Colorectal carcinoma samples (n=571)	0.816827	0.698867	0.704923
TCGA-DC-6158-01A-11D-1658-05	TCGA	Colorectal carcinoma samples (n=571)	0.744921	0.611445	0.663045
TCGA-EF-5830-01A-01D-1658-05	TCGA	Colorectal carcinoma samples (n=571)	0.555205	0.812387	0.873541
TCGA-DC-5337-01A-01D-1658-05	TCGA	Colorectal carcinoma samples (n=571)	0.909988	0.715728	0.772747
TCGA-EF-5831-01A-01D-1658-05	TCGA	Colorectal carcinoma samples (n=571)	0.906304	0.703782	0.775392
TCGA-AG-3732-01A-11D-1658-05	TCGA	Colorectal carcinoma samples (n=571)	0.780428	0.59672	0.0219831
TCGA-DC-6160-01A-11D-1658-05	TCGA	Colorectal carcinoma samples (n=571)	0.720042	0.699373	0.618495
TCGA-DC-6157-01A-11D-1658-05	TCGA	Colorectal carcinoma samples (n=571)	0.778446	0.730169	0.793667
TCGA-AG-3742-01A-11D-1658-05	TCGA	Colorectal carcinoma samples (n=571)	0.823638	0.803037	0.83222
TCGA-CI-6620-01A-11D-1828-05	TCGA	Colorectal carcinoma samples (n=571)	0.706482	0.675313	0.709476
TCGA-CI-6624-01C-11D-1828-05	TCGA	Colorectal carcinoma samples (n=571)	0.656467	0.559624	0.52748
TCGA-CL-5918-01A-11D-1658-05	TCGA	Colorectal carcinoma samples (n=571)	0.814826	0.782524	0.753586
TCGA-F5-6810-01A-11D-1828-05	TCGA	Colorectal carcinoma samples (n=571)	0.58982	0.276418	0.825043
TCGA-DC-5869-01A-01D-1658-05	TCGA	Colorectal carcinoma samples (n=571)	0.785697	0.714286	0.733394
TCGA-AH-6544-01A-11D-1828-05	TCGA	Colorectal carcinoma samples (n=571)	0.810552	0.636147	0.638085
TCGA-CI-6621-01A-11D-1828-05	TCGA	Colorectal carcinoma samples (n=571)	0.64847	0.662824	0.572582
TCGA-CI-6623-01B-11D-1828-05	TCGA	Colorectal carcinoma samples (n=571)	0.599492	0.548725	0.572886
TCGA-G5-6641-01A-11D-1828-05	TCGA	Colorectal carcinoma samples (n=571)	0.855017	0.713691	0.721778
TCGA-F5-6571-01A-12D-1828-05	TCGA	Colorectal carcinoma samples (n=571)	0.869655	0.728582	0.752144
TCGA-F5-6702-01A-11D-1828-05	TCGA	Colorectal carcinoma samples (n=571)	0.779433	0.725705	0.608322
TCGA-F5-6811-01A-11D-1828-05	TCGA	Colorectal carcinoma samples (n=571)	0.734982	0.696827	0.725321
TCGA-AH-6547-01A-11D-1828-05	TCGA	Colorectal carcinoma samples (n=571)	0.691808	0.527637	0.321034
TCGA-CI-6622-01A-11D-1828-05	TCGA	Colorectal carcinoma samples (n=571)	0.8623	0.707272	0.716792
TCGA-AH-6643-01A-11D-1828-05	TCGA	Colorectal carcinoma samples (n=571)	0.829822	0.803768	0.818732
TCGA-CI-6619-01B-11D-1828-05	TCGA	Colorectal carcinoma samples (n=571)	0.573895	0.603336	0.0216113
TCGA-DC-6682-01A-11D-1828-05	TCGA	Colorectal carcinoma samples (n=571)	0.700059	0.672184	0.61126
TCGA-AF-6655-01A-11D-1828-05	TCGA	Colorectal carcinoma samples (n=571)	0.675541	0.656523	0.657031
TCGA-F5-6812-01A-11D-1828-05	TCGA	Colorectal carcinoma samples (n=571)	0.774948	0.661078	0.585594
TCGA-AF-6136-01A-11D-1828-05	TCGA	Colorectal carcinoma samples (n=571)	0.772329	0.672887	0.706844
TCGA-DC-6681-01A-11D-1828-05	TCGA	Colorectal carcinoma samples (n=571)	0.61099	0.609467	0.588204
TCGA-DT-5265-01A-21D-1828-05	TCGA	Colorectal carcinoma samples (n=571)	0.654003	0.676024	0.678092
TCGA-AH-6644-01A-21D-1828-05	TCGA	Colorectal carcinoma samples (n=571)	0.836315	0.668023	0.721896
TCGA-AH-6549-01A-11D-1828-05	TCGA	Colorectal carcinoma samples (n=571)	0.798361	0.712453	0.722645
TCGA-DC-6683-01A-11D-1828-05	TCGA	Colorectal carcinoma samples (n=571)	0.856002	0.719393	0.741158
TCGA-F5-6813-01A-11D-1828-05	TCGA	Colorectal carcinoma samples (n=571)	0.733895	0.658052	0.678808
TCGA-AF-6672-01A-11D-1828-05	TCGA	Colorectal carcinoma samples (n=571)	0.768599	0.6801	0.761124
TCGA-DC-6154-01A-31D-1926-05	TCGA	Colorectal carcinoma samples (n=571)	0.823572	0.795707	0.865118
TCGA-EI-7004-01A-11D-1926-05	TCGA	Colorectal carcinoma samples (n=571)	0.728714	0.62658	0.640348
TCGA-EI-7002-01A-11D-1926-05	TCGA	Colorectal carcinoma samples (n=571)	0.668669	0.79976	0.863823
TCGA-F5-6814-01A-31D-1926-05	TCGA	Colorectal carcinoma samples (n=571)	0.869842	0.755247	0.756912
TCGA-F5-6861-01A-11D-1926-05	TCGA	Colorectal carcinoma samples (n=571)	0.580175	0.618248	0.581167
TCGA-EI-6917-01A-11D-1926-05	TCGA	Colorectal carcinoma samples (n=571)	0.624641	0.644906	0.531078
TCGA-AH-6903-01A-11D-1926-05	TCGA	Colorectal carcinoma samples (n=571)	0.628004	0.560343	0.647962
TCGA-EI-6884-01A-11D-1926-05	TCGA	Colorectal carcinoma samples (n=571)	0.708161	0.618411	0.615546
TCGA-F5-6863-01A-11D-1926-05	TCGA	Colorectal carcinoma samples (n=571)	0.752483	0.728344	0.747081
TCGA-EI-6882-01A-11D-1926-05	TCGA	Colorectal carcinoma samples (n=571)	0.839832	0.786832	0.806254
TCGA-EI-6885-01A-11D-1926-05	TCGA	Colorectal carcinoma samples (n=571)	0.78342	0.748045	0.753078
TCGA-F5-6864-01A-11D-1926-05	TCGA	Colorectal carcinoma samples (n=571)	0.708187	0.710227	0.669046
TCGA-AH-6897-01A-11D-1926-05	TCGA	Colorectal carcinoma samples (n=571)	0.891842	0.859906	0.730378
TCGA-EI-6881-01A-11D-1926-05	TCGA	Colorectal carcinoma samples (n=571)	0.84598	0.745708	0.782145
TCGA-EI-6883-01A-31D-1926-05	TCGA	Colorectal carcinoma samples (n=571)	0.735561	0.758683	0.803003
TCGA-AA-3495-01A-01D-1407-05	TCGA	Colorectal carcinoma samples (n=571)	0.661295	0.623226	0.567643
TCGA-A6-2684-01A-01D-A27A-05;TCGA-A6-2684-01C-08D-A27A-05;TCGA-A6-2684-01A-01D-1407-05	TCGA	Colorectal carcinoma samples (n=571)	0.703876	0.647683	0.63576
TCGA-AZ-4615-01A-01D-1407-05	TCGA	Colorectal carcinoma samples (n=571)	0.69795	0.600695	0.678405
TCGA-A6-2686-01A-01D-1407-05	TCGA	Colorectal carcinoma samples (n=571)	0.690168	0.685186	0.644717
TCGA-CM-4746-01A-01D-1407-05	TCGA	Colorectal carcinoma samples (n=571)	0.743026	0.776897	0.730903
TCGA-CM-4750-01A-01D-1407-05	TCGA	Colorectal carcinoma samples (n=571)	0.75374	0.732283	0.682548
TCGA-A6-4107-01A-02D-1407-05	TCGA	Colorectal carcinoma samples (n=571)	0.773976	0.732883	0.708873
TCGA-A6-2671-01A-01D-1407-05	TCGA	Colorectal carcinoma samples (n=571)	0.760454	0.758391	0.758539
TCGA-AA-3510-01A-01D-1407-05	TCGA	Colorectal carcinoma samples (n=571)	0.78841	0.673985	0.683774
TCGA-AZ-4308-01A-01D-1407-05	TCGA	Colorectal carcinoma samples (n=571)	0.670488	0.679337	0.728626
TCGA-AA-3506-01A-01D-1407-05	TCGA	Colorectal carcinoma samples (n=571)	0.791041	0.678564	0.641676
TCGA-A6-2679-01A-02D-1407-05	TCGA	Colorectal carcinoma samples (n=571)	0.763546	0.645086	0.594131
TCGA-AZ-4682-01B-01D-1407-05	TCGA	Colorectal carcinoma samples (n=571)	0.852123	0.738293	0.769005
TCGA-AZ-4313-01A-01D-1407-05	TCGA	Colorectal carcinoma samples (n=571)	0.71192	0.586479	0.553627
TCGA-AA-3492-01A-01D-1407-05	TCGA	Colorectal carcinoma samples (n=571)	0.813023	0.756672	0.740295
TCGA-CM-4744-01A-01D-1407-05	TCGA	Colorectal carcinoma samples (n=571)	0.800344	0.693051	0.662869
TCGA-A6-2680-01A-01D-1407-05	TCGA	Colorectal carcinoma samples (n=571)	0.721501	0.688621	0.705403
TCGA-AZ-4614-01A-01D-1407-05	TCGA	Colorectal carcinoma samples (n=571)	0.774103	0.790277	0.518987
TCGA-AZ-4315-01A-01D-1407-05	TCGA	Colorectal carcinoma samples (n=571)	0.758192	0.490419	0.673645
TCGA-CM-4748-01A-01D-1407-05	TCGA	Colorectal carcinoma samples (n=571)	0.714766	0.631747	0.63944
TCGA-AA-3488-01A-01D-1407-05	TCGA	Colorectal carcinoma samples (n=571)	0.493549	0.799479	0.811273
TCGA-CK-4951-01A-01D-1407-05	TCGA	Colorectal carcinoma samples (n=571)	0.672649	0.641071	0.623233
TCGA-CA-5256-01A-01D-1407-05	TCGA	Colorectal carcinoma samples (n=571)	0.846434	0.782985	0.768198
TCGA-A6-2682-01A-01D-1407-05	TCGA	Colorectal carcinoma samples (n=571)	0.736721	0.619756	0.638603
TCGA-AA-3494-01A-01D-1407-05	TCGA	Colorectal carcinoma samples (n=571)	0.485853	0.7423	0.721939
TCGA-AZ-4681-01A-01D-1407-05	TCGA	Colorectal carcinoma samples (n=571)	0.733344	0.135605	0.778195
TCGA-CM-4747-01A-01D-1407-05	TCGA	Colorectal carcinoma samples (n=571)	0.663455	0.650261	0.636746
TCGA-CM-4752-01A-01D-1407-05	TCGA	Colorectal carcinoma samples (n=571)	0.571771	0.5994	0.519253
TCGA-A6-2681-01A-01D-1407-05	TCGA	Colorectal carcinoma samples (n=571)	0.712736	0.664108	0.646317
TCGA-AA-3509-01A-01D-1407-05	TCGA	Colorectal carcinoma samples (n=571)	0.813911	0.752854	0.738725
TCGA-CM-5341-01A-01D-1407-05	TCGA	Colorectal carcinoma samples (n=571)	0.759372	0.632463	0.678691
TCGA-AZ-4684-01A-01D-1407-05	TCGA	Colorectal carcinoma samples (n=571)	0.698837	0.684586	0.683351
TCGA-A6-2685-01A-01D-1407-05	TCGA	Colorectal carcinoma samples (n=571)	0.357785	0.0520983	0.485584
TCGA-AA-3502-01A-01D-1407-05	TCGA	Colorectal carcinoma samples (n=571)	0.86952	0.849446	0.835512
TCGA-D5-6541-01A-11D-1721-05	TCGA	Colorectal carcinoma samples (n=571)	0.681126	0.576923	0.573324
TCGA-G4-6321-01A-11D-1721-05	TCGA	Colorectal carcinoma samples (n=571)	0.660129	0.563857	0.533302
TCGA-D5-6533-01A-11D-1721-05	TCGA	Colorectal carcinoma samples (n=571)	0.806456	0.658912	0.68159
TCGA-G4-6322-01A-11D-1721-05	TCGA	Colorectal carcinoma samples (n=571)	0.783816	0.740964	0.553642
TCGA-CK-4952-01A-01D-1721-05	TCGA	Colorectal carcinoma samples (n=571)	0.817059	0.762067	0.778846
TCGA-D5-6537-01A-11D-1721-05	TCGA	Colorectal carcinoma samples (n=571)	0.760591	0.762716	0.73686
TCGA-G4-6307-01A-11D-1721-05	TCGA	Colorectal carcinoma samples (n=571)	0.154716	0.0273893	0.748941
TCGA-AZ-5407-01A-01D-1721-05	TCGA	Colorectal carcinoma samples (n=571)	0.829788	0.688211	0.708369
TCGA-G4-6302-01A-11D-1721-05	TCGA	Colorectal carcinoma samples (n=571)	0.442678	0.31017	0.338743
TCGA-D5-6531-01A-11D-1721-05	TCGA	Colorectal carcinoma samples (n=571)	0.778163	0.737105	0.788429
TCGA-G4-6315-01A-11D-1721-05	TCGA	Colorectal carcinoma samples (n=571)	0.667061	0.671343	0.576107
TCGA-AA-3660-01A-01D-1721-05	TCGA	Colorectal carcinoma samples (n=571)	0.678723	0.671736	0.77282
TCGA-AU-6004-01A-11D-1721-05	TCGA	Colorectal carcinoma samples (n=571)	0.637597	0.47385	0.272178
TCGA-F4-6463-01A-11D-1721-05	TCGA	Colorectal carcinoma samples (n=571)	0.665681	0.609495	0.595815
TCGA-D5-6536-01A-11D-1721-05	TCGA	Colorectal carcinoma samples (n=571)	0.814806	0.630432	0.662321
TCGA-G4-6311-01A-11D-1721-05	TCGA	Colorectal carcinoma samples (n=571)	0.692161	0.528439	0.52364
TCGA-AA-3662-01A-01D-1721-05	TCGA	Colorectal carcinoma samples (n=571)	0.835251	0.68756	0.747011
TCGA-G4-6293-01A-11D-1721-05	TCGA	Colorectal carcinoma samples (n=571)	0.700072	0.580567	0.564341
TCGA-AY-6197-01A-11D-1721-05	TCGA	Colorectal carcinoma samples (n=571)	0.72451	0.742775	0.751992
TCGA-AA-3655-01A-02D-1721-05	TCGA	Colorectal carcinoma samples (n=571)	0.754291	0.716308	0.755069
TCGA-AY-6386-01A-21D-1721-05	TCGA	Colorectal carcinoma samples (n=571)	0.644721	0.605728	0.630133
TCGA-AA-3712-01A-21D-1721-05	TCGA	Colorectal carcinoma samples (n=571)	0.795342	0.668343	0.67054
TCGA-CK-4950-01A-01D-1721-05	TCGA	Colorectal carcinoma samples (n=571)	0.536872	0.609593	0.516
TCGA-D5-6532-01A-11D-1721-05	TCGA	Colorectal carcinoma samples (n=571)	0.794678	0.715162	0.73688
TCGA-G4-6295-01A-11D-1721-05	TCGA	Colorectal carcinoma samples (n=571)	0.515458	0.323633	0.74046
TCGA-AY-6196-01A-11D-1721-05	TCGA	Colorectal carcinoma samples (n=571)	0.601963	0.580737	0.575994
TCGA-AA-3713-01A-21D-1721-05	TCGA	Colorectal carcinoma samples (n=571)	0.612414	0.621269	0.606007
TCGA-D5-6540-01A-11D-1721-05	TCGA	Colorectal carcinoma samples (n=571)	0.759383	0.646743	0.635375
TCGA-G4-6323-01A-11D-1721-05	TCGA	Colorectal carcinoma samples (n=571)	0.623643	0.578682	0.576518
TCGA-G4-6310-01A-11D-1721-05	TCGA	Colorectal carcinoma samples (n=571)	0.755468	0.639842	0.605214
TCGA-AU-3779-01A-01D-1721-05	TCGA	Colorectal carcinoma samples (n=571)	0.59218	0.633952	0.642521
TCGA-AA-3663-01A-01D-1721-05	TCGA	Colorectal carcinoma samples (n=571)	0.595475	0.68514	0.744892
TCGA-G4-6297-01A-11D-1721-05	TCGA	Colorectal carcinoma samples (n=571)	0.741278	0.655374	0.554825
TCGA-CM-5344-01A-21D-1721-05	TCGA	Colorectal carcinoma samples (n=571)	0.681367	0.627907	0.666176
TCGA-CM-4743-01A-01D-1721-05	TCGA	Colorectal carcinoma samples (n=571)	0.53591	0.463342	0.427085
TCGA-DM-A1D9-01A-11D-A153-05	TCGA	Colorectal carcinoma samples (n=571)	0.832524	0.778822	0.791383
TCGA-DM-A1HA-01A-11D-A153-05	TCGA	Colorectal carcinoma samples (n=571)	0.880569	0.879055	0.864457
TCGA-DM-A0XF-01A-11D-A153-05	TCGA	Colorectal carcinoma samples (n=571)	0.559837	0.611236	0.541693
TCGA-DM-A1D6-01A-21D-A153-05	TCGA	Colorectal carcinoma samples (n=571)	0.847276	0.829193	0.835232
TCGA-DM-A1DA-01A-11D-A153-05	TCGA	Colorectal carcinoma samples (n=571)	0.828171	0.886992	0.828726
TCGA-DM-A1D7-01A-11D-A153-05	TCGA	Colorectal carcinoma samples (n=571)	0.77747	0.656465	0.728848
TCGA-DM-A1D0-01A-11D-A153-05	TCGA	Colorectal carcinoma samples (n=571)	0.562398	0.738398	0.776777
TCGA-DM-A1DB-01A-11D-A153-05	TCGA	Colorectal carcinoma samples (n=571)	0.774925	0.777923	0.77396
TCGA-DM-A1D4-01A-21D-A153-05	TCGA	Colorectal carcinoma samples (n=571)	0.764065	0.772064	0.782415
TCGA-DM-A0X9-01A-11D-A153-05	TCGA	Colorectal carcinoma samples (n=571)	0.843851	0.741651	0.791845
TCGA-DM-A1D8-01A-11D-A153-05	TCGA	Colorectal carcinoma samples (n=571)	0.8194	0.758352	0.789904
TCGA-DM-A0XD-01A-12D-A153-05	TCGA	Colorectal carcinoma samples (n=571)	0.733233	0.669464	0.682356
TCGA-D5-6535-01A-11D-1721-05	TCGA	Colorectal carcinoma samples (n=571)	0.705222	0.635232	0.668823
TCGA-G4-6314-01A-11D-1721-05	TCGA	Colorectal carcinoma samples (n=571)	0.690803	0.606115	0.564127
TCGA-D5-6530-01A-11D-1721-05	TCGA	Colorectal carcinoma samples (n=571)	0.765265	0.634533	0.68841
TCGA-D5-6539-01A-11D-1721-05	TCGA	Colorectal carcinoma samples (n=571)	0.556644	0.411935	0.513505
TCGA-CM-5349-01A-21D-1721-05	TCGA	Colorectal carcinoma samples (n=571)	0.652324	0.526845	0.53805
TCGA-D5-6538-01A-11D-1721-05	TCGA	Colorectal carcinoma samples (n=571)	0.884047	0.841855	0.866902
TCGA-G4-6298-01A-11D-1721-05	TCGA	Colorectal carcinoma samples (n=571)	0.606104	0.580531	0.578981
TCGA-AA-3697-01A-01D-1721-05	TCGA	Colorectal carcinoma samples (n=571)	0.783819	0.699149	0.721661
TCGA-G4-6320-01A-11D-1721-05	TCGA	Colorectal carcinoma samples (n=571)	0.783899	0.721208	0.718613
TCGA-A6-5667-01A-21D-1721-05	TCGA	Colorectal carcinoma samples (n=571)	0.74389	0.711699	0.673343
TCGA-A6-2675-01A-02D-1721-05	TCGA	Colorectal carcinoma samples (n=571)	0.729501	0.50574	0.542315
TCGA-G4-6317-01A-11D-1721-05	TCGA	Colorectal carcinoma samples (n=571)	0.817305	0.769875	0.798417
TCGA-CM-5348-01A-21D-1721-05	TCGA	Colorectal carcinoma samples (n=571)	0.693913	0.631797	0.0134841
TCGA-G4-6303-01A-11D-1772-05	TCGA	Colorectal carcinoma samples (n=571)	0.833854	0.805963	0.714768
TCGA-G4-6627-01A-11D-1772-05	TCGA	Colorectal carcinoma samples (n=571)	0.442761	0.463241	0.362951
TCGA-G4-6626-01A-11D-1772-05	TCGA	Colorectal carcinoma samples (n=571)	0.747065	0.717049	0.742335
TCGA-A6-6140-01A-11D-1772-05	TCGA	Colorectal carcinoma samples (n=571)	0.699436	0.032905	0.783049
TCGA-G4-6299-01A-11D-1772-05	TCGA	Colorectal carcinoma samples (n=571)	0.739214	0.655562	0.63811
TCGA-AZ-6601-01A-11D-1772-05	TCGA	Colorectal carcinoma samples (n=571)	0.661862	0.618662	0.605879
TCGA-G4-6588-01A-11D-1772-05	TCGA	Colorectal carcinoma samples (n=571)	0.757192	0.665143	0.702727
TCGA-G4-6586-01A-11D-1772-05	TCGA	Colorectal carcinoma samples (n=571)	0.729116	0.714139	0.554133
TCGA-A6-6138-01A-11D-1772-05	TCGA	Colorectal carcinoma samples (n=571)	0.707454	0.623936	0.656329
TCGA-A6-6141-01A-11D-1772-05	TCGA	Colorectal carcinoma samples (n=571)	0.584419	0.633754	0.597705
TCGA-AZ-6600-01A-11D-1772-05	TCGA	Colorectal carcinoma samples (n=571)	0.64625	0.617465	0.635
TCGA-A6-6648-01A-11D-1772-05	TCGA	Colorectal carcinoma samples (n=571)	0.398016	0.543729	0.651345
TCGA-A6-4105-01A-02D-1772-05	TCGA	Colorectal carcinoma samples (n=571)	0.729813	0.70538	0.689212
TCGA-AZ-6598-01A-11D-1772-05	TCGA	Colorectal carcinoma samples (n=571)	0.79684	0.765469	0.753533
TCGA-AZ-6599-01A-11D-1772-05	TCGA	Colorectal carcinoma samples (n=571)	0.879461	0.85989	0.814086
TCGA-F4-6461-01A-11D-1772-05	TCGA	Colorectal carcinoma samples (n=571)	0.669398	0.620188	0.659646
TCGA-F4-6570-01A-11D-1772-05	TCGA	Colorectal carcinoma samples (n=571)	0.777445	0.678997	0.658483
TCGA-A6-6649-01A-11D-1772-05	TCGA	Colorectal carcinoma samples (n=571)	0.698446	0.630405	0.603126
TCGA-A6-6137-01A-11D-1772-05	TCGA	Colorectal carcinoma samples (n=571)	0.738892	0.744853	0.725349
TCGA-A6-6142-01A-11D-1772-05	TCGA	Colorectal carcinoma samples (n=571)	0.318638	0.539659	0.603847
TCGA-G4-6625-01A-21D-1772-05	TCGA	Colorectal carcinoma samples (n=571)	0.700521	0.530263	0.625035
TCGA-F4-6569-01A-11D-1772-05	TCGA	Colorectal carcinoma samples (n=571)	0.706231	0.512631	0.487925
TCGA-F4-6459-01A-11D-1772-05	TCGA	Colorectal carcinoma samples (n=571)	0.746505	0.678677	0.708789
TCGA-D5-6529-01A-11D-1772-05	TCGA	Colorectal carcinoma samples (n=571)	0.6738	0.524151	0.529987
TCGA-G4-6306-01A-11D-1772-05	TCGA	Colorectal carcinoma samples (n=571)	0.802923	0.674346	0.801147
TCGA-A6-6650-01A-11D-A27A-05;TCGA-A6-6650-01B-02D-A27A-05;TCGA-A6-6650-01A-11D-1772-05	TCGA	Colorectal carcinoma samples (n=571)	0.779236	0.822031	0.855141
TCGA-A6-6652-01A-11D-1772-05	TCGA	Colorectal carcinoma samples (n=571)	0.866043	0.836965	0.814835
TCGA-A6-6653-01A-11D-1772-05	TCGA	Colorectal carcinoma samples (n=571)	0.839719	0.779532	0.803165
TCGA-G4-6294-01A-11D-1772-05	TCGA	Colorectal carcinoma samples (n=571)	0.831634	0.739601	0.82735
TCGA-F4-6460-01A-11D-1772-05	TCGA	Colorectal carcinoma samples (n=571)	0.607498	0.653249	0.78298
TCGA-AD-6901-01A-11D-1926-05	TCGA	Colorectal carcinoma samples (n=571)	0.694565	0.699651	0.708164
TCGA-A6-6781-01B-06D-A27A-05;TCGA-A6-6781-01A-22D-1926-05;TCGA-A6-6781-01A-22D-A27A-05	TCGA	Colorectal carcinoma samples (n=571)	0.619465	0.622137	0.454728
TCGA-D5-6926-01A-11D-1926-05	TCGA	Colorectal carcinoma samples (n=571)	0.622278	0.50122	0.49917
TCGA-AD-6964-01A-11D-1926-05	TCGA	Colorectal carcinoma samples (n=571)	0.763182	0.757909	0.760555
TCGA-F4-6854-01A-11D-1926-05	TCGA	Colorectal carcinoma samples (n=571)	0.698518	0.714028	0.693477
TCGA-D5-6924-01A-11D-1926-05	TCGA	Colorectal carcinoma samples (n=571)	0.0303089	0.0412719	0.0361752
TCGA-AD-6889-01A-11D-1926-05	TCGA	Colorectal carcinoma samples (n=571)	0.570022	0.478159	0.50264
TCGA-D5-7000-01A-11D-1926-05	TCGA	Colorectal carcinoma samples (n=571)	0.751445	0.704707	0.672327
TCGA-D5-5537-01A-21D-1926-05	TCGA	Colorectal carcinoma samples (n=571)	0.736753	0.691	0.68607
TCGA-AD-6888-01A-11D-1926-05	TCGA	Colorectal carcinoma samples (n=571)	0.696681	0.682751	0.661888
TCGA-D5-6927-01A-21D-1926-05	TCGA	Colorectal carcinoma samples (n=571)	0.820658	0.83473	0.806392
TCGA-AD-6965-01A-11D-1926-05	TCGA	Colorectal carcinoma samples (n=571)	0.4613	0.507158	0.482932
TCGA-F4-6855-01A-11D-1926-05	TCGA	Colorectal carcinoma samples (n=571)	0.667567	0.689436	0.633247
TCGA-AD-6890-01A-11D-1926-05	TCGA	Colorectal carcinoma samples (n=571)	0.624354	0.614287	0.601105
TCGA-D5-6929-01A-31D-1926-05	TCGA	Colorectal carcinoma samples (n=571)	0.70083	0.696559	0.653279
TCGA-D5-6534-01A-21D-1926-05	TCGA	Colorectal carcinoma samples (n=571)	0.683901	0.689379	0.605384
TCGA-D5-6928-01A-11D-1926-05	TCGA	Colorectal carcinoma samples (n=571)	0.426235	0.585269	0.528652
TCGA-AD-6899-01A-11D-1926-05	TCGA	Colorectal carcinoma samples (n=571)	0.719329	0.743799	0.709083
TCGA-F4-6856-01A-11D-1926-05	TCGA	Colorectal carcinoma samples (n=571)	0.718631	0.706048	0.673569
TCGA-D5-6920-01A-11D-1926-05	TCGA	Colorectal carcinoma samples (n=571)	0.7525	0.836753	0.749046
TCGA-AD-6895-01A-11D-1926-05	TCGA	Colorectal carcinoma samples (n=571)	0.754271	0.667587	0.706062
TCGA-D5-6930-01A-11D-1926-05	TCGA	Colorectal carcinoma samples (n=571)	0.659547	0.467049	0.428996
TCGA-D5-6898-01A-11D-1926-05	TCGA	Colorectal carcinoma samples (n=571)	0.58822	0.628624	0.62991
TCGA-G4-6304-01A-11D-1926-05	TCGA	Colorectal carcinoma samples (n=571)	0.25634	0.362784	0.596129
TCGA-D5-6922-01A-11D-1926-05	TCGA	Colorectal carcinoma samples (n=571)	0.675193	0.700409	0.639294
TCGA-D5-6931-01A-11D-1926-05	TCGA	Colorectal carcinoma samples (n=571)	0.731511	0.788307	0.738398
TCGA-AD-6963-01A-11D-1926-05	TCGA	Colorectal carcinoma samples (n=571)	0.483496	0.437105	0.581456
TCGA-D5-6923-01A-11D-1926-05	TCGA	Colorectal carcinoma samples (n=571)	0.614152	0.589771	0.5966
TCGA-D5-6932-01A-11D-1926-05	TCGA	Colorectal carcinoma samples (n=571)	0.597325	0.542689	0.526785
TCGA-A6-5662-01A-01D-1651-05	TCGA	Colorectal carcinoma samples (n=571)	0.887883	0.74005	0.523176
TCGA-CK-5915-01A-11D-1651-05	TCGA	Colorectal carcinoma samples (n=571)	0.888172	0.865058	0.809342
TCGA-D5-5541-01A-01D-1651-05	TCGA	Colorectal carcinoma samples (n=571)	0.761755	0.740952	0.710182
TCGA-AD-5900-01A-11D-1651-05	TCGA	Colorectal carcinoma samples (n=571)	0.701697	0.544913	0.726294
TCGA-D5-5540-01A-01D-1651-05	TCGA	Colorectal carcinoma samples (n=571)	0.830972	0.805872	0.782474
TCGA-CM-5861-01A-01D-1651-05	TCGA	Colorectal carcinoma samples (n=571)	0.90081	0.670925	0.726592
TCGA-D5-5539-01A-01D-1651-05	TCGA	Colorectal carcinoma samples (n=571)	0.836315	0.722481	0.690364
TCGA-CM-6166-01A-11D-1651-05	TCGA	Colorectal carcinoma samples (n=571)	0.842722	0.781689	0.742161
TCGA-CK-5914-01A-11D-1651-05	TCGA	Colorectal carcinoma samples (n=571)	0.867867	0.798711	0.813755
TCGA-A6-5661-01A-01D-1651-05;TCGA-A6-5661-01B-05D-2299-05	TCGA	Colorectal carcinoma samples (n=571)	0.714018	0.642738	0.674347
TCGA-A6-5659-01B-04D-A27A-05;TCGA-A6-5659-01A-01D-A27A-05;TCGA-A6-5659-01A-01D-1651-05	TCGA	Colorectal carcinoma samples (n=571)	0.861239	0.829766	0.813483
TCGA-A6-5660-01A-01D-1651-05	TCGA	Colorectal carcinoma samples (n=571)	0.833108	0.795214	0.843199
TCGA-AM-5821-01A-01D-1651-05	TCGA	Colorectal carcinoma samples (n=571)	0.781206	0.667203	0.710375
TCGA-CM-6171-01A-11D-1651-05	TCGA	Colorectal carcinoma samples (n=571)	0.84607	0.766871	0.682925
TCGA-AM-5820-01A-01D-1651-05	TCGA	Colorectal carcinoma samples (n=571)	0.697839	0.758969	0.78376
TCGA-CK-4947-01B-11D-1651-05	TCGA	Colorectal carcinoma samples (n=571)	0.822141	0.624183	0.68097
TCGA-A6-5657-01A-01D-1651-05	TCGA	Colorectal carcinoma samples (n=571)	0.586225	0.498766	0.521666
TCGA-CA-5796-01A-01D-1651-05	TCGA	Colorectal carcinoma samples (n=571)	0.773524	0.726434	0.420467
TCGA-CM-5860-01A-01D-1651-05	TCGA	Colorectal carcinoma samples (n=571)	0.842019	0.692935	0.694384
TCGA-CM-6161-01A-11D-1651-05	TCGA	Colorectal carcinoma samples (n=571)	0.731053	0.743266	0.699566
TCGA-AY-5543-01A-01D-1651-05	TCGA	Colorectal carcinoma samples (n=571)	0.873002	0.699285	0.727103
TCGA-CK-5912-01A-11D-1651-05	TCGA	Colorectal carcinoma samples (n=571)	0.739765	0.856561	0.838503
TCGA-A6-5666-01A-01D-1651-05	TCGA	Colorectal carcinoma samples (n=571)	0.866986	0.885417	0.775565
TCGA-AZ-5403-01A-01D-1651-05	TCGA	Colorectal carcinoma samples (n=571)	0.438359	0.373694	0.553912
TCGA-A6-5665-01B-03D-2299-05;TCGA-A6-5665-01A-01D-1651-05	TCGA	Colorectal carcinoma samples (n=571)	0.775258	0.657103	0.758324
TCGA-CM-6170-01A-11D-1651-05	TCGA	Colorectal carcinoma samples (n=571)	0.678042	0.76284	0.729879
TCGA-CM-5868-01A-01D-1651-05	TCGA	Colorectal carcinoma samples (n=571)	0.823075	0.695724	0.758606
TCGA-CM-6169-01A-11D-1651-05	TCGA	Colorectal carcinoma samples (n=571)	0.745466	0.684155	0.674321
TCGA-CK-5913-01A-11D-1651-05	TCGA	Colorectal carcinoma samples (n=571)	0.783336	0.742338	0.764192
TCGA-CA-5797-01A-01D-1651-05	TCGA	Colorectal carcinoma samples (n=571)	0.782102	0.680487	0.688464
TCGA-CM-6172-01A-11D-1651-05	TCGA	Colorectal carcinoma samples (n=571)	0.791769	0.695247	0.772971
TCGA-CM-6162-01A-11D-1651-05	TCGA	Colorectal carcinoma samples (n=571)	0.580217	0.0355277	0.0332434
TCGA-CM-6164-01A-11D-1651-05	TCGA	Colorectal carcinoma samples (n=571)	0.773555	0.681693	0.67361
TCGA-CM-5862-01A-01D-1651-05	TCGA	Colorectal carcinoma samples (n=571)	0.897461	0.859426	0.811225
TCGA-CM-5864-01A-01D-1651-05	TCGA	Colorectal carcinoma samples (n=571)	0.797584	0.816598	0.803591
TCGA-CK-4948-01B-11D-1651-05	TCGA	Colorectal carcinoma samples (n=571)	0.584046	0.677574	0.706468
TCGA-DM-A28M-01A-12D-A16X-05	TCGA	Colorectal carcinoma samples (n=571)	0.850733	0.785993	0.781449
TCGA-DM-A288-01A-11D-A16X-05	TCGA	Colorectal carcinoma samples (n=571)	0.860163	0.7066	0.776266
TCGA-DM-A28E-01A-11D-A16X-05	TCGA	Colorectal carcinoma samples (n=571)	0.709666	0.839023	0.856673
TCGA-DM-A285-01A-11D-A16X-05	TCGA	Colorectal carcinoma samples (n=571)	0.744515	0.660374	0.75187
TCGA-DM-A28K-01A-21D-A16X-05	TCGA	Colorectal carcinoma samples (n=571)	0.855033	0.817488	0.80805
TCGA-DM-A28F-01A-11D-A16X-05	TCGA	Colorectal carcinoma samples (n=571)	0.785653	0.728152	0.728041
TCGA-DM-A28C-01A-11D-A16X-05	TCGA	Colorectal carcinoma samples (n=571)	0.828911	0.808067	0.757983
TCGA-DM-A28A-01A-21D-A16X-05	TCGA	Colorectal carcinoma samples (n=571)	0.811017	0.830408	0.804985
TCGA-DM-A28H-01A-11D-A16X-05	TCGA	Colorectal carcinoma samples (n=571)	0.826248	0.761686	0.707289
TCGA-DM-A28G-01A-11D-A16X-05	TCGA	Colorectal carcinoma samples (n=571)	0.801521	0.741002	0.784607
TCGA-D5-5538-01A-01D-1651-05	TCGA	Colorectal carcinoma samples (n=571)	0.811135	0.805598	0.754769
TCGA-CM-6163-01A-11D-1651-05	TCGA	Colorectal carcinoma samples (n=571)	0.727482	0.677946	0.68375
TCGA-CM-6168-01A-11D-1651-05	TCGA	Colorectal carcinoma samples (n=571)	0.600338	0.596464	0.523588
TCGA-CM-6167-01A-11D-1651-05	TCGA	Colorectal carcinoma samples (n=571)	0.655255	0.44165	0.54004
TCGA-CM-6165-01A-11D-1651-05	TCGA	Colorectal carcinoma samples (n=571)	0.837145	0.775566	0.777682
TCGA-DM-A282-01A-12D-A16X-05	TCGA	Colorectal carcinoma samples (n=571)	0.849595	0.761885	0.80222
TCGA-CM-5863-01A-21D-1837-05	TCGA	Colorectal carcinoma samples (n=571)	0.500698	0.621941	0.533211
TCGA-AZ-6603-01A-11D-1837-05	TCGA	Colorectal carcinoma samples (n=571)	0.736711	0.704204	0.751121
TCGA-CM-6676-01A-11D-1837-05	TCGA	Colorectal carcinoma samples (n=571)	0.691917	0.641821	0.560724
TCGA-CM-4751-01A-02D-1837-05	TCGA	Colorectal carcinoma samples (n=571)	0.656461	0.583263	0.555959
TCGA-CK-6747-01A-11D-1837-05	TCGA	Colorectal carcinoma samples (n=571)	0.813978	0.743337	0.74755
TCGA-A6-6782-01A-11D-1837-05	TCGA	Colorectal carcinoma samples (n=571)	0.781678	0.672857	0.671926
TCGA-A6-6780-01B-04D-A27A-05;TCGA-A6-6780-01A-11D-A27A-05;TCGA-A6-6780-01A-11D-1837-05	TCGA	Colorectal carcinoma samples (n=571)	0.763725	0.674505	0.706549
TCGA-CA-5255-01A-11D-1837-05	TCGA	Colorectal carcinoma samples (n=571)	0.579984	0.582699	0.527679
TCGA-A6-6651-01A-21D-1837-05	TCGA	Colorectal carcinoma samples (n=571)	0.634106	0.356273	0.474299
TCGA-G4-6309-01A-21D-1837-05	TCGA	Colorectal carcinoma samples (n=571)	0.782002	0.665555	0.0159729
TCGA-F4-6808-01A-11D-1837-05	TCGA	Colorectal carcinoma samples (n=571)	0.842182	0.712482	0.679453
TCGA-AA-3489-01A-21D-1837-05	TCGA	Colorectal carcinoma samples (n=571)	0.613764	0.594905	0.526606
TCGA-CA-6718-01A-11D-1837-05	TCGA	Colorectal carcinoma samples (n=571)	0.658486	0.666553	0.642755
TCGA-AZ-6605-01A-11D-1837-05	TCGA	Colorectal carcinoma samples (n=571)	0.64669	0.574731	0.454435
TCGA-CA-6716-01A-11D-1837-05	TCGA	Colorectal carcinoma samples (n=571)	0.847731	0.828402	0.770868
TCGA-F4-6703-01A-11D-1837-05	TCGA	Colorectal carcinoma samples (n=571)	0.0439167	0.397886	0.38258
TCGA-AZ-4616-01A-21D-1837-05	TCGA	Colorectal carcinoma samples (n=571)	0.625333	0.659915	0.649882
TCGA-CM-6674-01A-11D-1837-05	TCGA	Colorectal carcinoma samples (n=571)	0.695317	0.643892	0.0152891
TCGA-CM-6675-01A-11D-1837-05	TCGA	Colorectal carcinoma samples (n=571)	0.820166	0.827691	0.861016
TCGA-CM-6678-01A-11D-1837-05	TCGA	Colorectal carcinoma samples (n=571)	0.768648	0.668411	0.695476
TCGA-AD-6548-01A-11D-1837-05	TCGA	Colorectal carcinoma samples (n=571)	0.647537	0.642763	0.610296
TCGA-CA-6715-01A-21D-1837-05	TCGA	Colorectal carcinoma samples (n=571)	0.82473	0.856536	0.81988
TCGA-CK-6751-01A-11D-1837-05	TCGA	Colorectal carcinoma samples (n=571)	0.848015	0.70673	0.746417
TCGA-CM-6680-01A-11D-1837-05	TCGA	Colorectal carcinoma samples (n=571)	0.828244	0.718045	0.730838
TCGA-CA-5254-01A-21D-1837-05	TCGA	Colorectal carcinoma samples (n=571)	0.750263	0.743835	0.724934
TCGA-AZ-6606-01A-11D-1837-05	TCGA	Colorectal carcinoma samples (n=571)	0.703873	0.72502	0.754951
TCGA-A6-6654-01A-21D-1837-05	TCGA	Colorectal carcinoma samples (n=571)	0.663369	0.601953	0.429907
TCGA-F4-6809-01A-11D-1837-05	TCGA	Colorectal carcinoma samples (n=571)	0.701041	0.625617	0.592501
TCGA-F4-6704-01A-11D-1837-05	TCGA	Colorectal carcinoma samples (n=571)	0.702433	0.564858	0.628919
TCGA-CM-6677-01A-11D-1837-05	TCGA	Colorectal carcinoma samples (n=571)	0.839872	0.711671	0.700729
TCGA-G4-6628-01A-11D-1837-05	TCGA	Colorectal carcinoma samples (n=571)	0.741063	0.633919	0.624575
TCGA-AA-3511-01A-21D-1837-05	TCGA	Colorectal carcinoma samples (n=571)	0.83511	0.695059	0.723564
TCGA-AZ-6608-01A-11D-1837-05	TCGA	Colorectal carcinoma samples (n=571)	0.803258	0.897481	0.867978
TCGA-A6-5656-01B-02D-A27A-05;TCGA-A6-5656-01A-21D-A27A-05;TCGA-A6-5656-01A-21D-1837-05	TCGA	Colorectal carcinoma samples (n=571)	0.820358	0.775217	0.821764
TCGA-AA-3496-01A-21D-1837-05	TCGA	Colorectal carcinoma samples (n=571)	0.772354	0.722286	0.722757
TCGA-F4-6805-01A-11D-1837-05	TCGA	Colorectal carcinoma samples (n=571)	0.537064	0.627816	0.557306
TCGA-CA-6719-01A-11D-1837-05	TCGA	Colorectal carcinoma samples (n=571)	0.79726	0.719522	0.76946
TCGA-F4-6806-01A-11D-1837-05	TCGA	Colorectal carcinoma samples (n=571)	0.782554	0.728883	0.695601
TCGA-CK-6746-01A-11D-1837-05	TCGA	Colorectal carcinoma samples (n=571)	0.824549	0.85057	0.819352
TCGA-F4-6807-01A-11D-1837-05	TCGA	Colorectal carcinoma samples (n=571)	0.661384	0.647541	0.621527
TCGA-AZ-6607-01A-11D-1837-05	TCGA	Colorectal carcinoma samples (n=571)	0.591039	0.619663	0.632593
TCGA-CK-6748-01A-11D-1837-05	TCGA	Colorectal carcinoma samples (n=571)	0.816348	0.790437	0.802817
TCGA-A6-5664-01A-21D-1837-05	TCGA	Colorectal carcinoma samples (n=571)	0.546464	0.511132	0.51197
TCGA-CA-6717-01A-11D-1837-05	TCGA	Colorectal carcinoma samples (n=571)	0.592282	0.564848	0.525262
TCGA-CM-6679-01A-11D-1837-05	TCGA	Colorectal carcinoma samples (n=571)	0.612667	0.653093	0.657473
TCGA-AZ-4323-01A-21D-1837-05	TCGA	Colorectal carcinoma samples (n=571)	0.624886	0.0378503	0.394526
TCGA-DM-A1HB-01A-22D-A17Z-05	TCGA	Colorectal carcinoma samples (n=571)	0.760331	0.679712	0.697482
TCGA-A6-2672-01B-03D-2299-05	TCGA	Colorectal carcinoma samples (n=571)	0.746648	0.502705	0.616917
TCGA-AY-A54L-01A-11D-A28O-05	TCGA	Colorectal carcinoma samples (n=571)	0.643409	0.738975	0.620127
TCGA-NH-A50V-01A-11D-A28O-05	TCGA	Colorectal carcinoma samples (n=571)	0.669853	0.645807	0.570564
TCGA-AD-A5EK-01A-11D-A28O-05	TCGA	Colorectal carcinoma samples (n=571)	0.801497	0.817763	0.759755
TCGA-QG-A5YX-01A-11D-A28O-05	TCGA	Colorectal carcinoma samples (n=571)	0.757812	0.846491	0.770722
TCGA-A6-A5ZU-01A-11D-A28O-05	TCGA	Colorectal carcinoma samples (n=571)	0.684404	0.710384	0.342241
TCGA-A6-A56B-01A-31D-A28O-05	TCGA	Colorectal carcinoma samples (n=571)	0.830319	0.74853	0.729526
TCGA-A6-A566-01A-11D-A28O-05	TCGA	Colorectal carcinoma samples (n=571)	0.655517	0.599569	0.566006
TCGA-QG-A5Z2-01A-11D-A28O-05	TCGA	Colorectal carcinoma samples (n=571)	0.674525	0.696338	0.0342574
TCGA-A6-A565-01A-31D-A28O-05	TCGA	Colorectal carcinoma samples (n=571)	0.0393906	0.151232	0.250607
TCGA-NH-A50T-01A-11D-A28O-05	TCGA	Colorectal carcinoma samples (n=571)	0.771949	0.804729	0.787748
TCGA-A6-A567-01A-31D-A28O-05	TCGA	Colorectal carcinoma samples (n=571)	0.454467	0.736408	0.662937
TCGA-QG-A5YV-01A-11D-A28O-05	TCGA	Colorectal carcinoma samples (n=571)	0.817578	0.86496	0.835728
TCGA-A6-2677-01A-01D-A27A-05;TCGA-A6-2677-01B-02D-A27A-05	TCGA	Colorectal carcinoma samples (n=571)	0.829712	0.854105	0.784324
TCGA-A6-3809-01B-04D-A27A-05;TCGA-A6-3809-01A-01D-A27A-05	TCGA	Colorectal carcinoma samples (n=571)	0.7633	0.704376	0.608516
TCGA-A6-3810-01B-04D-A27A-05;TCGA-A6-3810-01A-01D-A27A-05	TCGA	Colorectal carcinoma samples (n=571)	0.61027	0.70512	0.559927
TCGA-G4-6317-02A-11D-2064-05	TCGA	Colorectal carcinoma samples (n=571)	0.926433	0.928752	0.886136
988T	SYSCOL	Colorectal carcinoma samples (n=571)	0.777688	0.714805	0.719667
731T	SYSCOL	Colorectal carcinoma samples (n=571)	0.79188	0.753701	0.80256
973T	SYSCOL	Colorectal carcinoma samples (n=571)	0.782452	0.721813	0.767364
1011T	SYSCOL	Colorectal carcinoma samples (n=571)	0.781993	0.672464	0.730364
1420T	SYSCOL	Colorectal carcinoma samples (n=571)	0.676248	0.553665	0.660189
895T	SYSCOL	Colorectal carcinoma samples (n=571)	0.706075	0.683627	0.722431
1233T	SYSCOL	Colorectal carcinoma samples (n=571)	0.780013	0.737097	0.802933
831T	SYSCOL	Colorectal carcinoma samples (n=571)	0.813653	0.724134	0.699984
326T	SYSCOL	Colorectal carcinoma samples (n=571)	0.651167	0.764249	0.769107
1413T	SYSCOL	Colorectal carcinoma samples (n=571)	0.695854	0.611634	0.524557
2052T	SYSCOL	Colorectal carcinoma samples (n=571)	0.760845	0.696482	0.720935
3323T	SYSCOL	Colorectal carcinoma samples (n=571)	0.695715	0.614155	0.693828
1404T2	SYSCOL	Colorectal carcinoma samples (n=571)	0.563249	0.645938	0.684567
1307T	SYSCOL	Colorectal carcinoma samples (n=571)	0.770372	0.65142	0.663938
661T	SYSCOL	Colorectal carcinoma samples (n=571)	0.745378	0.639605	0.820915
1402T	SYSCOL	Colorectal carcinoma samples (n=571)	0.810799	0.70221	0.776378
1404T1	SYSCOL	Colorectal carcinoma samples (n=571)	0.648542	0.637204	0.720766
2160T	SYSCOL	Colorectal carcinoma samples (n=571)	0.689069	0.601041	0.711021
2140T	SYSCOL	Colorectal carcinoma samples (n=571)	0.753829	0.595379	0.707734
3346T	SYSCOL	Colorectal carcinoma samples (n=571)	0.660838	0.615061	0.631197
3141T	SYSCOL	Colorectal carcinoma samples (n=571)	0.654929	0.543689	0.517347
1974T	SYSCOL	Colorectal carcinoma samples (n=571)	0.767073	0.679621	0.729094
3171T	SYSCOL	Colorectal carcinoma samples (n=571)	0.76776	0.65671	0.714527
1145T	SYSCOL	Colorectal carcinoma samples (n=571)	0.802353	0.683131	0.740543
2655T	SYSCOL	Colorectal carcinoma samples (n=571)	0.809967	0.716678	0.732212
1584T	SYSCOL	Colorectal carcinoma samples (n=571)	0.802727	0.744103	0.756943
1386T	SYSCOL	Colorectal carcinoma samples (n=571)	0.769507	0.698506	0.743537
3133T	SYSCOL	Colorectal carcinoma samples (n=571)	0.806492	0.736342	0.781557
2141T	SYSCOL	Colorectal carcinoma samples (n=571)	0.638984	0.517041	0.585398
2159T	SYSCOL	Colorectal carcinoma samples (n=571)	0.804911	0.788918	0.797108
3089T	SYSCOL	Colorectal carcinoma samples (n=571)	0.702441	0.587938	0.684053
1338T	SYSCOL	Colorectal carcinoma samples (n=571)	0.699861	0.574414	0.685544
3137T	SYSCOL	Colorectal carcinoma samples (n=571)	0.833099	0.700974	0.763262
845T	SYSCOL	Colorectal carcinoma samples (n=571)	0.728503	0.620227	0.717035
2693T	SYSCOL	Colorectal carcinoma samples (n=571)	0.769735	0.671812	0.751655
418T	SYSCOL	Colorectal carcinoma samples (n=571)	0.725856	0.681764	0.72437
2701T	SYSCOL	Colorectal carcinoma samples (n=571)	0.647176	0.536795	0.577502
1009T	SYSCOL	Colorectal carcinoma samples (n=571)	0.650505	0.681767	0.701671
1075T	SYSCOL	Colorectal carcinoma samples (n=571)	0.760437	0.686757	0.768678
1226T	SYSCOL	Colorectal carcinoma samples (n=571)	0.763852	0.613925	0.719669
313T	SYSCOL	Colorectal carcinoma samples (n=571)	0.827988	0.809473	0.790923
3395T	SYSCOL	Colorectal carcinoma samples (n=571)	0.759524	0.632704	0.667383
2269T	SYSCOL	Colorectal carcinoma samples (n=571)	0.748412	0.592138	0.657137
1359T	SYSCOL	Colorectal carcinoma samples (n=571)	0.797551	0.758971	0.786441
1431T	SYSCOL	Colorectal carcinoma samples (n=571)	0.80178	0.681011	0.715302
1846T	SYSCOL	Colorectal carcinoma samples (n=571)	0.734664	0.577679	0.671969
2242T	SYSCOL	Colorectal carcinoma samples (n=571)	0.699491	0.698549	0.735881
3381T	SYSCOL	Colorectal carcinoma samples (n=571)	0.718859	0.609905	0.577302
1303T	SYSCOL	Colorectal carcinoma samples (n=571)	0.786797	0.734352	0.773273
3414T	SYSCOL	Colorectal carcinoma samples (n=571)	0.795934	0.726627	0.761471
3322T	SYSCOL	Colorectal carcinoma samples (n=571)	0.800533	0.700231	0.719193
1129T	SYSCOL	Colorectal carcinoma samples (n=571)	0.63456	0.708276	0.770606
3312T	SYSCOL	Colorectal carcinoma samples (n=571)	0.725651	0.537806	0.602041
3233T	SYSCOL	Colorectal carcinoma samples (n=571)	0.820373	0.69609	0.746785
2329T	SYSCOL	Colorectal carcinoma samples (n=571)	0.631657	0.496071	0.596592
2651T	SYSCOL	Colorectal carcinoma samples (n=571)	0.808129	0.79102	0.801715
2705T	SYSCOL	Colorectal carcinoma samples (n=571)	0.753166	0.630641	0.691423
56T	SYSCOL	Colorectal carcinoma samples (n=571)	0.773897	0.671781	0.760023
1333T	SYSCOL	Colorectal carcinoma samples (n=571)	0.76869	0.687687	0.746717
2668T	SYSCOL	Colorectal carcinoma samples (n=571)	0.771742	0.672985	0.736472
291T	SYSCOL	Colorectal carcinoma samples (n=571)	0.776333	0.664838	0.705694
420T	SYSCOL	Colorectal carcinoma samples (n=571)	0.781441	0.697931	0.743041
536T	SYSCOL	Colorectal carcinoma samples (n=571)	0.777349	0.659191	0.718368
406T	SYSCOL	Colorectal carcinoma samples (n=571)	0.685612	0.623059	0.712046
1406T	SYSCOL	Colorectal carcinoma samples (n=571)	0.760575	0.67376	0.686691
3200T	SYSCOL	Colorectal carcinoma samples (n=571)	0.653679	0.536482	0.639932
2189T	SYSCOL	Colorectal carcinoma samples (n=571)	0.715994	0.646977	0.695454
2213T	SYSCOL	Colorectal carcinoma samples (n=571)	0.800893	0.729895	0.751677
852T	SYSCOL	Colorectal carcinoma samples (n=571)	0.800103	0.757926	0.790551
1692T2	SYSCOL	Colorectal carcinoma samples (n=571)	0.663943	0.759804	0.78815
3125T	SYSCOL	Colorectal carcinoma samples (n=571)	0.761503	0.677568	0.761526
3199T	SYSCOL	Colorectal carcinoma samples (n=571)	0.765971	0.541163	0.72089
3217T	SYSCOL	Colorectal carcinoma samples (n=571)	0.769921	0.65372	0.561541
983T	SYSCOL	Colorectal carcinoma samples (n=571)	0.728228	0.633685	0.708206
3166T	SYSCOL	Colorectal carcinoma samples (n=571)	0.76196	0.632829	0.701556
2204T	SYSCOL	Colorectal carcinoma samples (n=571)	0.695827	0.785725	0.751335
3285T	SYSCOL	Colorectal carcinoma samples (n=571)	0.777192	0.62819	0.701867
1232T	SYSCOL	Colorectal carcinoma samples (n=571)	0.748105	0.633213	0.698549
505T	SYSCOL	Colorectal carcinoma samples (n=571)	0.820082	0.629678	0.792967
517T	SYSCOL	Colorectal carcinoma samples (n=571)	0.707623	0.692332	0.674471
2635T	SYSCOL	Colorectal carcinoma samples (n=571)	0.793055	0.695359	0.731555
2642T	SYSCOL	Colorectal carcinoma samples (n=571)	0.719271	0.642667	0.721932
729T	SYSCOL	Colorectal carcinoma samples (n=571)	0.493737	0.448932	0.724179
3262T1	SYSCOL	Colorectal carcinoma samples (n=571)	0.801952	0.745374	0.808596
1086T	SYSCOL	Colorectal carcinoma samples (n=571)	0.768965	0.654171	0.698411
3473T	SYSCOL	Colorectal carcinoma samples (n=571)	0.726384	0.551733	0.576971
1148T	SYSCOL	Colorectal carcinoma samples (n=571)	0.703673	0.5794	0.650762
444T	SYSCOL	Colorectal carcinoma samples (n=571)	0.815686	0.622996	0.786682
1173T	SYSCOL	Colorectal carcinoma samples (n=571)	0.683972	0.574583	0.677475
654T	SYSCOL	Colorectal carcinoma samples (n=571)	0.831438	0.775994	0.782723
1443T	SYSCOL	Colorectal carcinoma samples (n=571)	0.839816	0.795065	0.820487
791T	SYSCOL	Colorectal carcinoma samples (n=571)	0.726594	0.541015	0.662273
2309T	SYSCOL	Colorectal carcinoma samples (n=571)	0.719541	0.563514	0.667853
853T	SYSCOL	Colorectal carcinoma samples (n=571)	0.750711	0.711553	0.767407
1381T	SYSCOL	Colorectal carcinoma samples (n=571)	0.796445	0.721772	0.748888
1577T	SYSCOL	Colorectal carcinoma samples (n=571)	0.734385	0.704304	0.718309
2316T	SYSCOL	Colorectal carcinoma samples (n=571)	0.780957	0.706775	0.737815
2161T	SYSCOL	Colorectal carcinoma samples (n=571)	0.538571	0.652668	0.756429
3383T	SYSCOL	Colorectal carcinoma samples (n=571)	0.766065	0.625187	0.673824
2436T	SYSCOL	Colorectal carcinoma samples (n=571)	0.782282	0.705066	0.752197
2657T	SYSCOL	Colorectal carcinoma samples (n=571)	0.839581	0.772425	0.843324
1686T	SYSCOL	Colorectal carcinoma samples (n=571)	0.711366	0.693915	0.705164
2114T	SYSCOL	Colorectal carcinoma samples (n=571)	0.796924	0.681646	0.665168
1858T	SYSCOL	Colorectal carcinoma samples (n=571)	0.77709	0.245619	0.682006
2732T	SYSCOL	Colorectal carcinoma samples (n=571)	0.697639	0.651738	0.561057
2466T	SYSCOL	Colorectal carcinoma samples (n=571)	0.696814	0.654149	0.582497
953T	SYSCOL	Colorectal carcinoma samples (n=571)	0.70677	0.63028	0.651354
1691T	SYSCOL	Colorectal carcinoma samples (n=571)	0.750827	0.743338	0.781732
3243T	SYSCOL	Colorectal carcinoma samples (n=571)	0.746749	0.62885	0.658314
2718T	SYSCOL	Colorectal carcinoma samples (n=571)	0.827176	0.685387	0.784579
2034T	SYSCOL	Colorectal carcinoma samples (n=571)	0.707603	0.613583	0.679368
2497T	SYSCOL	Colorectal carcinoma samples (n=571)	0.831521	0.719769	0.755199
1083T	SYSCOL	Colorectal carcinoma samples (n=571)	0.720492	0.597487	0.632474
1696T	SYSCOL	Colorectal carcinoma samples (n=571)	0.656141	0.57402	0.587438
3420T	SYSCOL	Colorectal carcinoma samples (n=571)	0.776775	0.73693	0.746587
3247T	SYSCOL	Colorectal carcinoma samples (n=571)	0.843441	0.813566	0.787698
3150T	SYSCOL	Colorectal carcinoma samples (n=571)	0.69391	0.620511	0.699181
2922T	SYSCOL	Colorectal carcinoma samples (n=571)	0.70204	0.641626	0.733494
1119T	SYSCOL	Colorectal carcinoma samples (n=571)	0.809233	0.766891	0.803183
1878T	SYSCOL	Colorectal carcinoma samples (n=571)	0.692959	0.636256	0.717178
3442T	SYSCOL	Colorectal carcinoma samples (n=571)	0.676693	0.556226	0.569387
3281T	SYSCOL	Colorectal carcinoma samples (n=571)	0.80477	0.666379	0.4872
3339T	SYSCOL	Colorectal carcinoma samples (n=571)	0.75254	0.72884	0.756594
4118T	SYSCOL	Colorectal carcinoma samples (n=571)	0.738627	0.761617	0.759782
1162T	SYSCOL	Colorectal carcinoma samples (n=571)	0.814866	0.645425	0.719339
1887T	SYSCOL	Colorectal carcinoma samples (n=571)	0.776908	0.695985	0.726507
3447T	SYSCOL	Colorectal carcinoma samples (n=571)	0.781902	0.736472	0.75052
3394T	SYSCOL	Colorectal carcinoma samples (n=571)	0.738209	0.577943	0.650432
460T	SYSCOL	Colorectal carcinoma samples (n=571)	0.708805	0.64285	0.718447
1048T	SYSCOL	Colorectal carcinoma samples (n=571)	0.605035	0.623922	0.693731
1434T	SYSCOL	Colorectal carcinoma samples (n=571)	0.686513	0.559811	0.563154
1902T	SYSCOL	Colorectal carcinoma samples (n=571)	0.782402	0.688921	0.758218
3646T	SYSCOL	Colorectal carcinoma samples (n=571)	0.837831	0.73883	0.757483
636T	SYSCOL	Colorectal carcinoma samples (n=571)	0.711815	0.561087	0.553737
1288T	SYSCOL	Colorectal carcinoma samples (n=571)	0.629285	0.694439	0.725366
1452T	SYSCOL	Colorectal carcinoma samples (n=571)	0.772933	0.772196	0.7553
1981T	SYSCOL	Colorectal carcinoma samples (n=571)	0.744104	0.597795	0.660438
3658T	SYSCOL	Colorectal carcinoma samples (n=571)	0.78524	0.708213	0.765638
2623T	SYSCOL	Colorectal carcinoma samples (n=571)	0.78751	0.640716	0.72399
1306T	SYSCOL	Colorectal carcinoma samples (n=571)	0.653414	0.722907	0.729135
1337T	SYSCOL	Colorectal carcinoma samples (n=571)	0.743366	0.642422	0.701625
2153T	SYSCOL	Colorectal carcinoma samples (n=571)	0.558563	0.687932	0.726455
1131T	SYSCOL	Colorectal carcinoma samples (n=571)	0.763334	0.678718	0.716224
2507T	SYSCOL	Colorectal carcinoma samples (n=571)	0.766525	0.654437	0.6617
1141T	SYSCOL	Colorectal carcinoma samples (n=571)	0.778782	0.573388	0.81876
1639T	SYSCOL	Colorectal carcinoma samples (n=571)	0.830951	0.874586	0.831212
1440T	SYSCOL	Colorectal carcinoma samples (n=571)	0.739921	0.687404	0.697838
1485T	SYSCOL	Colorectal carcinoma samples (n=571)	0.720155	0.672666	0.693897
1492T	SYSCOL	Colorectal carcinoma samples (n=571)	0.79428	0.677604	0.688197
3003T	SYSCOL	Colorectal carcinoma samples (n=571)	0.754063	0.61806	0.64196
1143T	SYSCOL	Colorectal carcinoma samples (n=571)	0.671236	0.532086	0.485613
1654T	SYSCOL	Colorectal carcinoma samples (n=571)	0.802512	0.734464	0.773595
1444T	SYSCOL	Colorectal carcinoma samples (n=571)	0.623127	0.561709	0.601699
1589T	SYSCOL	Colorectal carcinoma samples (n=571)	0.814836	0.838263	0.589356
1345T	SYSCOL	Colorectal carcinoma samples (n=571)	0.730078	0.625917	0.712347
4091T	SYSCOL	Colorectal carcinoma samples (n=571)	0.778533	0.693317	0.720836
1149T	SYSCOL	Colorectal carcinoma samples (n=571)	0.784585	0.697903	0.771135
1679T	SYSCOL	Colorectal carcinoma samples (n=571)	0.860545	0.749941	0.768655
1610T	SYSCOL	Colorectal carcinoma samples (n=571)	0.720818	0.55389	0.640737
1287T	SYSCOL	Colorectal carcinoma samples (n=571)	0.646345	0.624594	0.618902
2025T	SYSCOL	Colorectal carcinoma samples (n=571)	0.806972	0.739272	0.768738
4106T	SYSCOL	Colorectal carcinoma samples (n=571)	0.699623	0.539963	0.554743
1182T	SYSCOL	Colorectal carcinoma samples (n=571)	0.615491	0.572778	0.625119
1683T	SYSCOL	Colorectal carcinoma samples (n=571)	0.824723	0.76514	0.781114
1936T	SYSCOL	Colorectal carcinoma samples (n=571)	0.814086	0.75792	0.780374
1668T	SYSCOL	Colorectal carcinoma samples (n=571)	0.856153	0.721219	0.760313
1678T	SYSCOL	Colorectal carcinoma samples (n=571)	0.763786	0.714332	0.751393
1060T	SYSCOL	Colorectal carcinoma samples (n=571)	0.667778	0.630256	0.542809
1255T	SYSCOL	Colorectal carcinoma samples (n=571)	0.738523	0.669514	0.613306
1888T	SYSCOL	Colorectal carcinoma samples (n=571)	0.569984	0.620922	0.68403
2003T	SYSCOL	Colorectal carcinoma samples (n=571)	0.665925	0.724694	0.735485
1862T	SYSCOL	Colorectal carcinoma samples (n=571)	0.579825	0.309517	0.6667
1351T	SYSCOL	Colorectal carcinoma samples (n=571)	0.848481	0.771234	0.823086
1078T	SYSCOL	Colorectal carcinoma samples (n=571)	0.713183	0.614779	0.663841
1273T	SYSCOL	Colorectal carcinoma samples (n=571)	0.723863	0.626123	0.607926
1918T	SYSCOL	Colorectal carcinoma samples (n=571)	0.800814	0.702819	0.740893
2084T	SYSCOL	Colorectal carcinoma samples (n=571)	0.643164	0.62231	0.624864
1957T	SYSCOL	Colorectal carcinoma samples (n=571)	0.789073	0.740255	0.78951
2345T	SYSCOL	Colorectal carcinoma samples (n=571)	0.723251	0.59062	0.610816
1105T	SYSCOL	Colorectal carcinoma samples (n=571)	0.593203	0.607241	0.674178
1317T	SYSCOL	Colorectal carcinoma samples (n=571)	0.65721	0.565248	0.609662
1938T	SYSCOL	Colorectal carcinoma samples (n=571)	0.817814	0.760709	0.789005
2138T	SYSCOL	Colorectal carcinoma samples (n=571)	0.842511	0.739445	0.756277
1964T	SYSCOL	Colorectal carcinoma samples (n=571)	0.740618	0.694102	0.702722
2438T	SYSCOL	Colorectal carcinoma samples (n=571)	0.662519	0.498907	0.755865
1135T	SYSCOL	Colorectal carcinoma samples (n=571)	0.654166	0.554056	0.533645
1371T	SYSCOL	Colorectal carcinoma samples (n=571)	0.814427	0.777487	0.759823
2036T	SYSCOL	Colorectal carcinoma samples (n=571)	0.834294	0.760053	0.747625
GSM1049408	GSE42752	Colorectal carcinoma samples (n=571)	0.741828	0.538365	0.506256
GSM1049409	GSE42752	Colorectal carcinoma samples (n=571)	0.879204	0.768937	0.82233
GSM1049410	GSE42752	Colorectal carcinoma samples (n=571)	0.790386	0.672576	0.692664
GSM1049411	GSE42752	Colorectal carcinoma samples (n=571)	0.651882	0.6378	0.638198
GSM1049412	GSE42752	Colorectal carcinoma samples (n=571)	0.567715	0.634158	0.3497
GSM1049413	GSE42752	Colorectal carcinoma samples (n=571)	0.83236	0.720076	0.634245
GSM1049414	GSE42752	Colorectal carcinoma samples (n=571)	0.835482	0.732588	0.637094
GSM1049415	GSE42752	Colorectal carcinoma samples (n=571)	0.804039	0.727184	0.662844
GSM1049416	GSE42752	Colorectal carcinoma samples (n=571)	0.491532	0.356896	0.186565
GSM1049417	GSE42752	Colorectal carcinoma samples (n=571)	0.785597	0.852404	0.496949
GSM1049418	GSE42752	Colorectal carcinoma samples (n=571)	0.780334	0.744059	0.670717
GSM1049419	GSE42752	Colorectal carcinoma samples (n=571)	0.802731	0.855985	0.764436
GSM1049420	GSE42752	Colorectal carcinoma samples (n=571)	0.442215	0.208978	0.500172
GSM1049421	GSE42752	Colorectal carcinoma samples (n=571)	0.689667	0.541337	0.395587
GSM1049422	GSE42752	Colorectal carcinoma samples (n=571)	0.480802	0.46831	0.312649
GSM1049423	GSE42752	Colorectal carcinoma samples (n=571)	0.563125	0.556876	0.136804
GSM1049424	GSE42752	Colorectal carcinoma samples (n=571)	0.740483	0.727743	0.60917
GSM1049425	GSE42752	Colorectal carcinoma samples (n=571)	0.57967	0.342037	0.220672
GSM1049426	GSE42752	Colorectal carcinoma samples (n=571)	0.810608	0.748053	0.726409
GSM1049427	GSE42752	Colorectal carcinoma samples (n=571)	0.524457	0.470306	0.392204
GSM1049428	GSE42752	Colorectal carcinoma samples (n=571)	0.742565	0.740301	0.700984
GSM1049429	GSE42752	Colorectal carcinoma samples (n=571)	0.842148	0.912622	0.854532
Available through author	SYSCOL	Colorectal adenomas (n=89)	0.656	0.718	0.729
Available through author	SYSCOL	Colorectal adenomas (n=89)	0.69	0.78	0.764
Available through author	SYSCOL	Colorectal adenomas (n=89)	0.754	0.766	0.74
Available through author	SYSCOL	Colorectal adenomas (n=89)	0.847	0.751	0.83
Available through author	SYSCOL	Colorectal adenomas (n=89)	0.766	0.675	0.658
Available through author	SYSCOL	Colorectal adenomas (n=89)	0.785	0.683	0.709
Available through author	SYSCOL	Colorectal adenomas (n=89)	0.617	0.661	0.622
Available through author	SYSCOL	Colorectal adenomas (n=89)	0.881	0.789	0.863
Available through author	SYSCOL	Colorectal adenomas (n=89)	0.805	0.746	0.708
Available through author	SYSCOL	Colorectal adenomas (n=89)	0.578	0.469	0.504
Available through author	SYSCOL	Colorectal adenomas (n=89)	0.802	0.824	0.694
Available through author	SYSCOL	Colorectal adenomas (n=89)	0.749	0.727	0.747
Available through author	SYSCOL	Colorectal adenomas (n=89)	0.615	0.685	0.735
Available through author	SYSCOL	Colorectal adenomas (n=89)	0.787	0.721	0.77
Available through author	SYSCOL	Colorectal adenomas (n=89)	0.862	0.825	0.772
Available through author	SYSCOL	Colorectal adenomas (n=89)	0.863	0.74	0.831
Available through author	SYSCOL	Colorectal adenomas (n=89)	0.721	0.756	0.836
Available through author	SYSCOL	Colorectal adenomas (n=89)	0.727	0.708	0.691
Available through author	SYSCOL	Colorectal adenomas (n=89)	0.802	0.738	0.728
Available through author	SYSCOL	Colorectal adenomas (n=89)	0.828	0.738	0.712
Available through author	SYSCOL	Colorectal adenomas (n=89)	0.781	0.767	0.715
Available through author	SYSCOL	Colorectal adenomas (n=89)	0.743	0.699	0.648
Available through author	SYSCOL	Colorectal adenomas (n=89)	0.789	0.765	0.715
Available through author	SYSCOL	Colorectal adenomas (n=89)	0.791	0.608	0.704
Available through author	SYSCOL	Colorectal adenomas (n=89)	0.829	0.799	0.816
Available through author	SYSCOL	Colorectal adenomas (n=89)	0.765	0.739	0.704
GSM1183445	GSE48684	Colorectal adenomas (n=89)	0.76388	0.771511	0.810907
GSM1183447	GSE48684	Colorectal adenomas (n=89)	0.801865	0.685766	0.774762
GSM1183449	GSE48684	Colorectal adenomas (n=89)	0.837106	0.725179	0.817922
GSM1183450	GSE48684	Colorectal adenomas (n=89)	0.87712	0.736698	0.841414
GSM1183451	GSE48684	Colorectal adenomas (n=89)	0.837453	0.782807	0.832981
GSM1183452	GSE48684	Colorectal adenomas (n=89)	0.06287	0.0469028	0.0183967
GSM1183503	GSE48684	Colorectal adenomas (n=89)	0.307452	0.752761	0.0177167
GSM1183509	GSE48684	Colorectal adenomas (n=89)	0.829546	0.721203	0.0400527
GSM1183510	GSE48684	Colorectal adenomas (n=89)	0.0590585	0.516156	0.799421
GSM1235136	GSE48684	Colorectal adenomas (n=89)	0.467209	0.0486131	0.720312
GSM1235137	GSE48684	Colorectal adenomas (n=89)	0.756936	0.570794	0.639725
GSM1235138	GSE48684	Colorectal adenomas (n=89)	0.782398	0.702451	0.724973
GSM1235139	GSE48684	Colorectal adenomas (n=89)	0.451536	0.31206	0.7321
GSM1235141	GSE48684	Colorectal adenomas (n=89)	0.481635	0.770203	0.777536
GSM1235142	GSE48684	Colorectal adenomas (n=89)	0.668447	0.759253	0.781066
GSM1235143	GSE48684	Colorectal adenomas (n=89)	0.723679	0.663194	0.709343
GSM1235144	GSE48684	Colorectal adenomas (n=89)	0.761047	0.633143	0.544296
GSM1235146	GSE48684	Colorectal adenomas (n=89)	0.764692	0.701876	0.757198
GSM1235147	GSE48684	Colorectal adenomas (n=89)	0.786366	0.669495	0.726381
GSM1235148	GSE48684	Colorectal adenomas (n=89)	0.685688	0.574929	0.645712
GSM1235150	GSE48684	Colorectal adenomas (n=89)	0.753369	0.517754	0.75768
GSM1235151	GSE48684	Colorectal adenomas (n=89)	0.71208	0.628983	0.74701
GSM1235152	GSE48684	Colorectal adenomas (n=89)	0.798154	0.676597	0.739579
GSM1235153	GSE48684	Colorectal adenomas (n=89)	0.629822	0.438174	0.421631
GSM1235157	GSE48684	Colorectal adenomas (n=89)	0.795217	0.734944	0.780962
421 wP	E-MTAB6450	Colorectal adenomas (n=89)	0.093	0.102	0.041
457_mP1	E-MTAB6450	Colorectal adenomas (n=89)	0.125	0.832	0.71
42 w P	E-MTAB6450	Colorectal adenomas (n=89)	0.163	0.172	0.035
45 m P	E-MTAB6450	Colorectal adenomas (n=89)	0.164	0.173	0.113
443_mP	E-MTAB6450	Colorectal adenomas (n=89)	0.27	0.261	0.041
445_wP2	E-MTAB6450	Colorectal adenomas (n=89)	0.312	0.418	0.139
431_wP	E-MTAB6450	Colorectal adenomas (n=89)	0.424	0.632	0.583
438_mP	E-MTAB6450	Colorectal adenomas (n=89)	0.426	0.631	0.469
442_wP	E-MTAB6450	Colorectal adenomas (n=89)	0.432	0.538	0.629
425 wP3B	E-MTAB6450	Colorectal adenomas (n=89)	0.452	0.584	0.568
49 m P	E-MTAB6450	Colorectal adenomas (n=89)	0.474	0.628	0.672
43 w PB	E-MTAB6450	Colorectal adenomas (n=89)	0.478	0.422	0.372
445_wP1	E-MTAB6450	Colorectal adenomas (n=89)	0.48	0.512	0.312
426 mP	E-MTAB6450	Colorectal adenomas (n=89)	0.484	0.46	0.131
453_mP2	E-MTAB6450	Colorectal adenomas (n=89)	0.492	0.547	0.086
42 w PB	E-MTAB6450	Colorectal adenomas (n=89)	0.501	0.588	0.441
439_mP	E-MTAB6450	Colorectal adenomas (n=89)	0.514	0.607	0.504
433_mP	E-MTAB6450	Colorectal adenomas (n=89)	0.514	0.521	0.067
432_wP	E-MTAB6450	Colorectal adenomas (n=89)	0.523	0.553	0.398
437_mP	E-MTAB6450	Colorectal adenomas (n=89)	0.535	0.604	0.705
430_wP	E-MTAB6450	Colorectal adenomas (n=89)	0.536	0.563	0.443
435_wP	E-MTAB6450	Colorectal adenomas (n=89)	0.538	0.466	0.61
424 wP A	E-MTAB6450	Colorectal adenomas (n=89)	0.562	0.564	0.459
452_mP1	E-MTAB6450	Colorectal adenomas (n=89)	0.566	0.688	0.559
452_mP2	E-MTAB6450	Colorectal adenomas (n=89)	0.584	0.685	0.6
425 wP2A	E-MTAB6450	Colorectal adenomas (n=89)	0.599	0.606	0.572
419 mP	E-MTAB6450	Colorectal adenomas (n=89)	0.615	0.169	0.607
420 mP	E-MTAB6450	Colorectal adenomas (n=89)	0.623	0.7	0.617
413 w P	E-MTAB6450	Colorectal adenomas (n=89)	0.648	0.696	0.619
452_mP3	E-MTAB6450	Colorectal adenomas (n=89)	0.654	0.766	0.591
452_mP4	E-MTAB6450	Colorectal adenomas (n=89)	0.655	0.677	0.705
412 w P	E-MTAB6450	Colorectal adenomas (n=89)	0.658	0.75	0.648
446_wP1	E-MTAB6450	Colorectal adenomas (n=89)	0.674	0.74	0.649
41 m P	E-MTAB6450	Colorectal adenomas (n=89)	0.691	0.728	0.658
434_mP	E-MTAB6450	Colorectal adenomas (n=89)	0.706	0.767	0.704
418 w P	E-MTAB6450	Colorectal adenomas (n=89)	0.719	0.643	0.744
415 m P	E-MTAB6450	Colorectal adenomas (n=89)	0.772	0.772	0.675
446_wP2	E-MTAB6450	Colorectal adenomas (n=89)	0.794	0.831	0.759
GSM989833	GSE40279	Whole/pheripheral blood (n=350)	0.0189547	0.024235	0.0163759
GSM989837	GSE40279	Whole/pheripheral blood (n=350)	0.0230702	0.0104006	0.00778071
GSM989838	GSE40279	Whole/pheripheral blood (n=350)	0.00878618	0.0243842	0.00544471
GSM989842	GSE40279	Whole/pheripheral blood (n=350)	0.0185656	0.0152216	0.0111188
GSM989843	GSE40279	Whole/pheripheral blood (n=350)	0.0159551	0.0110627	0.0101986
GSM989844	GSE40279	Whole/pheripheral blood (n=350)	0.0105346	0.0140459	0.0127546
GSM989848	GSE40279	Whole/pheripheral blood (n=350)	0.0179731	0.0277342	0.00665125
GSM989849	GSE40279	Whole/pheripheral blood (n=350)	0.0224723	0.0293886	0.0109243
GSM989853	GSE40279	Whole/pheripheral blood (n=350)	0.0264272	0.025202	0.013162
GSM989854	GSE40279	Whole/pheripheral blood (n=350)	0.0108893	0.0249318	0.0108738
GSM989855	GSE40279	Whole/pheripheral blood (n=350)	0.0215561	0.0112391	0.00768218
GSM989858	GSE40279	Whole/pheripheral blood (n=350)	0.0155819	0.018423	0.0119797
GSM989860	GSE40279	Whole/pheripheral blood (n=350)	0.00661438	0.0185214	0.0123845
GSM989867	GSE40279	Whole/pheripheral blood (n=350)	0.0132772	0.0166404	0.0140347
GSM989868	GSE40279	Whole/pheripheral blood (n=350)	0.0310135	0.0243747	0.0103484
GSM989871	GSE40279	Whole/pheripheral blood (n=350)	0.016507	0.0167168	0.00743591
GSM989873	GSE40279	Whole/pheripheral blood (n=350)	0.00939928	0.0228674	0.0116252
GSM989874	GSE40279	Whole/pheripheral blood (n=350)	0.00836171	0.0135962	0.0171223
GSM989876	GSE40279	Whole/pheripheral blood (n=350)	0.00844252	0.0159158	0.0202678
GSM989880	GSE40279	Whole/pheripheral blood (n=350)	0.0168393	0.0175067	0.0151094
GSM989882	GSE40279	Whole/pheripheral blood (n=350)	0.0178698	0.00573621	0.0224229
GSM989886	GSE40279	Whole/pheripheral blood (n=350)	0.0182722	0.0173787	0.013514
GSM989889	GSE40279	Whole/pheripheral blood (n=350)	0.00754406	0.0476436	0.0148985
GSM989891	GSE40279	Whole/pheripheral blood (n=350)	0.00398914	0.011528	0.00877283
GSM989894	GSE40279	Whole/pheripheral blood (n=350)	0.0129608	0.0226358	0.0107853
GSM989896	GSE40279	Whole/pheripheral blood (n=350)	0.0138767	0.0214013	0.00676879
GSM989899	GSE40279	Whole/pheripheral blood (n=350)	0.014503	0.0182839	0.00605086
GSM989900	GSE40279	Whole/pheripheral blood (n=350)	0.0191671	0.0159619	0.00617825
GSM989901	GSE40279	Whole/pheripheral blood (n=350)	0.0186088	0.0231422	0.00606044
GSM989902	GSE40279	Whole/pheripheral blood (n=350)	0.0134357	0.0104692	0.0138348
GSM989904	GSE40279	Whole/pheripheral blood (n=350)	0.0214006	0.0179828	0.012462
GSM989910	GSE40279	Whole/pheripheral blood (n=350)	0.0247727	0.0218282	0.00706107
GSM989911	GSE40279	Whole/pheripheral blood (n=350)	0.00711906	0.0217494	0.00979734
GSM989912	GSE40279	Whole/pheripheral blood (n=350)	0.013081	0.00482004	0.017558
GSM989913	GSE40279	Whole/pheripheral blood (n=350)	0.0186636	0.0082724	0.0229594
GSM989914	GSE40279	Whole/pheripheral blood (n=350)	0.0133151	0.0192264	0.00644849
GSM989918	GSE40279	Whole/pheripheral blood (n=350)	0.0138554	0.00883749	0.00591927
GSM989919	GSE40279	Whole/pheripheral blood (n=350)	0.0220634	0.00566061	0.0101214
GSM989920	GSE40279	Whole/pheripheral blood (n=350)	0.00715375	0.0174032	0.0159086
GSM989921	GSE40279	Whole/pheripheral blood (n=350)	0.0231913	0.00831839	0.0158806
GSM989922	GSE40279	Whole/pheripheral blood (n=350)	0.0163318	0.0158683	0.00971275
GSM989923	GSE40279	Whole/pheripheral blood (n=350)	0.0120932	0.000132729	0.0120255
GSM989924	GSE40279	Whole/pheripheral blood (n=350)	0.0235293	0.0146913	0.00791299
GSM989926	GSE40279	Whole/pheripheral blood (n=350)	0.006275	0.00997504	0.013335
GSM989927	GSE40279	Whole/pheripheral blood (n=350)	0.0182954	0.0275807	0.0112992
GSM989929	GSE40279	Whole/pheripheral blood (n=350)	0.0116152	0.0307968	0.00803051
GSM989930	GSE40279	Whole/pheripheral blood (n=350)	0.0147692	0.00938051	0.00250671
GSM989934	GSE40279	Whole/pheripheral blood (n=350)	0.0152294	0.031792	0.00987769
GSM989936	GSE40279	Whole/pheripheral blood (n=350)	0.0320105	0.00581865	0.0142268
GSM989939	GSE40279	Whole/pheripheral blood (n=350)	0.0201921	0.0229286	0.0140698
GSM989940	GSE40279	Whole/pheripheral blood (n=350)	0.0137999	0.01164	0.00279331
GSM989941	GSE40279	Whole/pheripheral blood (n=350)	0.0110728	0.0139699	0.00800285
GSM989942	GSE40279	Whole/pheripheral blood (n=350)	0.0213425	0.0126603	0.00742027
GSM989943	GSE40279	Whole/pheripheral blood (n=350)	0.0131223	0.0198395	0.00348224
GSM989944	GSE40279	Whole/pheripheral blood (n=350)	0.00846768	0.0115493	0.0168805
GSM989946	GSE40279	Whole/pheripheral blood (n=350)	0.0145834	0.012633	0.0114842
GSM989947	GSE40279	Whole/pheripheral blood (n=350)	0.00971666	0.0208543	0.0112571
GSM989948	GSE40279	Whole/pheripheral blood (n=350)	0.0275805	0.0151152	0.00899597
GSM989949	GSE40279	Whole/pheripheral blood (n=350)	0.0182887	0.00732625	0.0099353
GSM989950	GSE40279	Whole/pheripheral blood (n=350)	0.0194318	0.00392844	0.0144089
GSM989951	GSE40279	Whole/pheripheral blood (n=350)	0.049644	0.0178895	0.00864266
GSM989952	GSE40279	Whole/pheripheral blood (n=350)	0.016921	0.0137089	0.00824967
GSM989953	GSE40279	Whole/pheripheral blood (n=350)	0.0245612	0.00835495	0.00909416
GSM989954	GSE40279	Whole/pheripheral blood (n=350)	0.0154536	0.0333606	0.00227062
GSM989955	GSE40279	Whole/pheripheral blood (n=350)	0.0565871	0.0291271	0.00642565
GSM989957	GSE40279	Whole/pheripheral blood (n=350)	0.0211252	0.0213236	0.00527866
GSM989958	GSE40279	Whole/pheripheral blood (n=350)	0.0401901	0.0199785	0.00437917
GSM989962	GSE40279	Whole/pheripheral blood (n=350)	0.020576	0.023433	0.00630668
GSM989964	GSE40279	Whole/pheripheral blood (n=350)	0.0224357	0.0131518	0.00372364
GSM989965	GSE40279	Whole/pheripheral blood (n=350)	0.0180246	0.015858	0.0136973
GSM989966	GSE40279	Whole/pheripheral blood (n=350)	0.0224227	0.0146332	0.00705641
GSM989967	GSE40279	Whole/pheripheral blood (n=350)	0.0405693	0.0143826	0.0131547
GSM989968	GSE40279	Whole/pheripheral blood (n=350)	0.0192544	0.00751017	0.0128161
GSM989969	GSE40279	Whole/pheripheral blood (n=350)	0.0199958	0.00941125	0.00553752
GSM989974	GSE40279	Whole/pheripheral blood (n=350)	0.00771673	0.0111421	0.00486964
GSM989976	GSE40279	Whole/pheripheral blood (n=350)	0.0181797	0.0203585	0.00572745
GSM989978	GSE40279	Whole/pheripheral blood (n=350)	0.0327277	0.0172946	0.00760385
GSM989979	GSE40279	Whole/pheripheral blood (n=350)	0.0174669	0.0221467	0.00867343
GSM989980	GSE40279	Whole/pheripheral blood (n=350)	0.00724224	0.014016	0.00489355
GSM989981	GSE40279	Whole/pheripheral blood (n=350)	0.00856838	0.0147183	0.00681968
GSM989984	GSE40279	Whole/pheripheral blood (n=350)	0.0270113	0.0259116	0.00613701
GSM989985	GSE40279	Whole/pheripheral blood (n=350)	0.0360372	0.017022	0.0103841
GSM989987	GSE40279	Whole/pheripheral blood (n=350)	0.0376756	0.00585706	0.00501083
GSM989989	GSE40279	Whole/pheripheral blood (n=350)	0.0455725	0.0186149	0.0116935
GSM989990	GSE40279	Whole/pheripheral blood (n=350)	0.00762251	0.00996394	0.0038061
GSM989991	GSE40279	Whole/pheripheral blood (n=350)	0.0344258	0.0274264	0.00786992
GSM989992	GSE40279	Whole/pheripheral blood (n=350)	0.0219848	0.00988845	0.0210728
GSM989993	GSE40279	Whole/pheripheral blood (n=350)	0.0421753	0.0177815	0.00626078
GSM989995	GSE40279	Whole/pheripheral blood (n=350)	0.017379	0.0150569	0.00811054
GSM989997	GSE40279	Whole/pheripheral blood (n=350)	0.0176032	0.0137623	0.00604227
GSM989999	GSE40279	Whole/pheripheral blood (n=350)	0.0016744	0.0153697	0.00350942
GSM990000	GSE40279	Whole/pheripheral blood (n=350)	0.0120271	0.0088511	0.0620534
GSM990001	GSE40279	Whole/pheripheral blood (n=350)	0.00348437	0.000837743	0.00850442
GSM990004	GSE40279	Whole/pheripheral blood (n=350)	0.0287863	0.00505853	0.0159791
GSM990005	GSE40279	Whole/pheripheral blood (n=350)	0.0361253	0.0139794	0.00890226
GSM990008	GSE40279	Whole/pheripheral blood (n=350)	0.0171031	0.0105464	0.013746
GSM990010	GSE40279	Whole/pheripheral blood (n=350)	0.00485348	0.000298387	0.00901514
GSM990020	GSE40279	Whole/pheripheral blood (n=350)	0.0159102	0.000330749	0.00615635
GSM990021	GSE40279	Whole/pheripheral blood (n=350)	0.0135017	0.00503583	0.024671
GSM990027	GSE40279	Whole/pheripheral blood (n=350)	0.0154931	0.00869936	0.00706053
GSM990030	GSE40279	Whole/pheripheral blood (n=350)	0.019361	0.0110583	0.00684886
GSM990031	GSE40279	Whole/pheripheral blood (n=350)	0.0191245	0.00938721	0.00936204
GSM990032	GSE40279	Whole/pheripheral blood (n=350)	0.039088	0.00728022	0.0103093
GSM990033	GSE40279	Whole/pheripheral blood (n=350)	0.00626785	0.00560342	0.0169615
GSM990034	GSE40279	Whole/pheripheral blood (n=350)	0.0385864	0.0117276	0.0089289
GSM990041	GSE40279	Whole/pheripheral blood (n=350)	0.0219088	0.0145569	0.00918143
GSM990043	GSE40279	Whole/pheripheral blood (n=350)	0.0114057	0.00682266	0.00384763
GSM990047	GSE40279	Whole/pheripheral blood (n=350)	0.00395047	0.00514119	0.0221629
GSM990049	GSE40279	Whole/pheripheral blood (n=350)	0.0249678	0.0154186	0.0123502
GSM990055	GSE40279	Whole/pheripheral blood (n=350)	0.040791	0.014692	0.00941758
GSM990058	GSE40279	Whole/pheripheral blood (n=350)	0.0177317	0.0121415	0.0040702
GSM990060	GSE40279	Whole/pheripheral blood (n=350)	0.0113047	0.016003	0.00744928
GSM990062	GSE40279	Whole/pheripheral blood (n=350)	0.0142705	0.00983871	0.00982046
GSM990063	GSE40279	Whole/pheripheral blood (n=350)	0.0395537	0.00609085	0.0283866
GSM990064	GSE40279	Whole/pheripheral blood (n=350)	0.0167169	0.0103803	0.0114174
GSM990066	GSE40279	Whole/pheripheral blood (n=350)	0.0510291	0.00694946	0.0107002
GSM990399	GSE40279	Whole/pheripheral blood (n=350)	0.0091184	0.0122264	0.00899986
GSM990402	GSE40279	Whole/pheripheral blood (n=350)	0.0070213	0.0122667	0.00204952
GSM990407	GSE40279	Whole/pheripheral blood (n=350)	0.0210006	0.0134446	0.00943783
GSM990408	GSE40279	Whole/pheripheral blood (n=350)	0.0106861	0.00671039	0.00354595
GSM990410	GSE40279	Whole/pheripheral blood (n=350)	0.0102629	0.0239011	0.00458693
GSM990411	GSE40279	Whole/pheripheral blood (n=350)	0.00899907	0.0134212	0.00496074
GSM990412	GSE40279	Whole/pheripheral blood (n=350)	0.00777327	0.00306974	0.00847198
GSM990413	GSE40279	Whole/pheripheral blood (n=350)	0.0106481	0.00694549	0.00459432
GSM990415	GSE40279	Whole/pheripheral blood (n=350)	0.00861681	0.00328335	0.00546037
GSM990417	GSE40279	Whole/pheripheral blood (n=350)	0.0200152	0.000381394	0.00458327
GSM990423	GSE40279	Whole/pheripheral blood (n=350)	0.022227	0.00911717	0.0356267
GSM990427	GSE40279	Whole/pheripheral blood (n=350)	0.00974259	0.00840344	0.00709556
GSM990428	GSE40279	Whole/pheripheral blood (n=350)	0.0044114	0.00646574	0.0074985
GSM990429	GSE40279	Whole/pheripheral blood (n=350)	0.0156413	0.0114086	0.00378657
GSM990430	GSE40279	Whole/pheripheral blood (n=350)	0.00203445	0.00479437	0.00412172
GSM990431	GSE40279	Whole/pheripheral blood (n=350)	0.0171068	9.92e-05	0.0137474
GSM990434	GSE40279	Whole/pheripheral blood (n=350)	0.00871458	0.000194313	0.0144737
GSM990435	GSE40279	Whole/pheripheral blood (n=350)	0.00904173	0.013395	0.00324928
GSM990439	GSE40279	Whole/pheripheral blood (n=350)	0.012093	4.58e-05	0.00245334
GSM990442	GSE40279	Whole/pheripheral blood (n=350)	0.00340778	0.00545713	0.00856781
GSM990444	GSE40279	Whole/pheripheral blood (n=350)	0.00741316	0.00228097	0.0102547
GSM990446	GSE40279	Whole/pheripheral blood (n=350)	0.0160279	0.00629758	0.00147127
GSM990447	GSE40279	Whole/pheripheral blood (n=350)	0.00800743	0.0124696	0.0071139
GSM990448	GSE40279	Whole/pheripheral blood (n=350)	0.00371751	0.0186666	0.00174292
GSM990450	GSE40279	Whole/pheripheral blood (n=350)	0.00270936	0.00470406	0.00454682
GSM990452	GSE40279	Whole/pheripheral blood (n=350)	0.0110709	0.0141429	0.00398587
GSM990457	GSE40279	Whole/pheripheral blood (n=350)	0.0189951	0.00134575	0.0021304
GSM990458	GSE40279	Whole/pheripheral blood (n=350)	0.00341466	0.00428149	0.00991349
GSM990460	GSE40279	Whole/pheripheral blood (n=350)	0.00544906	0.000154546	0.0107099
GSM990463	GSE40279	Whole/pheripheral blood (n=350)	0.00943383	0.00572698	0.00750279
GSM990466	GSE40279	Whole/pheripheral blood (n=350)	0.00881352	0.00345988	0.00462853
GSM990467	GSE40279	Whole/pheripheral blood (n=350)	0.00356029	0.0118209	0.00305741
GSM990468	GSE40279	Whole/pheripheral blood (n=350)	0.00590643	0.0115064	0.00413538
GSM990469	GSE40279	Whole/pheripheral blood (n=350)	0.0069715	0.0139319	0.00567194
GSM990470	GSE40279	Whole/pheripheral blood (n=350)	0.0110211	0.00719897	0.000522643
GSM990471	GSE40279	Whole/pheripheral blood (n=350)	0.0017262	0.000780199	0.00164647
GSM990473	GSE40279	Whole/pheripheral blood (n=350)	0.00712554	0.00228038	0.00820494
GSM990474	GSE40279	Whole/pheripheral blood (n=350)	0.00133853	0.0111615	0.0038421
GSM990475	GSE40279	Whole/pheripheral blood (n=350)	0.0119716	1e-06	0.00328449
GSM990477	GSE40279	Whole/pheripheral blood (n=350)	0.0150166	0.00578716	0.00406644
GSM990528	GSE40279	Whole/pheripheral blood (n=350)	0.0209096	0.00923747	0.0110039
GSM990530	GSE40279	Whole/pheripheral blood (n=350)	0.0186842	0.032609	0.0177276
GSM990531	GSE40279	Whole/pheripheral blood (n=350)	0.0163674	0.00823116	0.0120109
GSM990534	GSE40279	Whole/pheripheral blood (n=350)	0.0104175	0.00561808	0.00956834
GSM990535	GSE40279	Whole/pheripheral blood (n=350)	0.0154278	0.00743908	0.0122847
GSM990536	GSE40279	Whole/pheripheral blood (n=350)	0.01378	0.0077752	0.00919783
GSM990543	GSE40279	Whole/pheripheral blood (n=350)	0.0876878	0.00985427	0.0127025
GSM990546	GSE40279	Whole/pheripheral blood (n=350)	0.0238966	0.0139042	0.0143943
GSM990548	GSE40279	Whole/pheripheral blood (n=350)	0.0145559	4.13e-05	0.00960944
GSM990551	GSE40279	Whole/pheripheral blood (n=350)	0.0125548	0.0299964	0.0111246
GSM990553	GSE40279	Whole/pheripheral blood (n=350)	0.0163359	0.00985634	0.00765565
GSM990554	GSE40279	Whole/pheripheral blood (n=350)	0.0093536	0.0109649	0.0119209
GSM990557	GSE40279	Whole/pheripheral blood (n=350)	0.0124379	0.00909963	0.015649
GSM990559	GSE40279	Whole/pheripheral blood (n=350)	0.04021	0.0306461	0.0161195
GSM990560	GSE40279	Whole/pheripheral blood (n=350)	0.00339666	0.0167956	0.0294514
GSM990561	GSE40279	Whole/pheripheral blood (n=350)	0.0142834	0.00864553	0.0144596
GSM990562	GSE40279	Whole/pheripheral blood (n=350)	0.00565425	0.0140511	0.0121353
GSM990563	GSE40279	Whole/pheripheral blood (n=350)	0.0226067	0.0215124	0.00801726
GSM990564	GSE40279	Whole/pheripheral blood (n=350)	0.0193379	0.00662885	0.013979
GSM990566	GSE40279	Whole/pheripheral blood (n=350)	0.0164369	0.000128526	0.00966957
GSM990568	GSE40279	Whole/pheripheral blood (n=350)	0.0439641	0.000371611	0.00560574
GSM990569	GSE40279	Whole/pheripheral blood (n=350)	0.00817216	0.00737221	0.00906083
GSM990576	GSE40279	Whole/pheripheral blood (n=350)	0.00931352	0.014306	0.0180259
GSM990577	GSE40279	Whole/pheripheral blood (n=350)	0.00978759	0.0145511	0.00710951
GSM990578	GSE40279	Whole/pheripheral blood (n=350)	0.0114341	0.00841959	0.0130548
GSM990579	GSE40279	Whole/pheripheral blood (n=350)	0.0103435	0.00233803	0.00906677
GSM990580	GSE40279	Whole/pheripheral blood (n=350)	0.0123399	0.000108473	0.0180651
GSM990582	GSE40279	Whole/pheripheral blood (n=350)	0.00270461	0.0173751	0.00591477
GSM990585	GSE40279	Whole/pheripheral blood (n=350)	0.008202	0.00061393	0.0107827
GSM990586	GSE40279	Whole/pheripheral blood (n=350)	0.00523401	0.000948188	0.00943743
GSM990587	GSE40279	Whole/pheripheral blood (n=350)	0.0096707	0.00827035	0.0180566
GSM990588	GSE40279	Whole/pheripheral blood (n=350)	0.00646662	0.0137843	0.0071784
GSM990589	GSE40279	Whole/pheripheral blood (n=350)	0.0100984	0.00477349	0.00422216
GSM990594	GSE40279	Whole/pheripheral blood (n=350)	0.0058857	0.0136051	0.014837
GSM990595	GSE40279	Whole/pheripheral blood (n=350)	0.0235187	0.0135071	0.0272303
GSM990598	GSE40279	Whole/pheripheral blood (n=350)	0.0121217	0.0134944	0.00770923
GSM990600	GSE40279	Whole/pheripheral blood (n=350)	0.00986278	0.0181613	0.00865801
GSM990601	GSE40279	Whole/pheripheral blood (n=350)	0.00135778	0.016472	0.00810413
GSM990604	GSE40279	Whole/pheripheral blood (n=350)	0.0138181	0.00215918	0.00706632
GSM990608	GSE40279	Whole/pheripheral blood (n=350)	0.00558344	0.00824856	0.00583684
GSM990609	GSE40279	Whole/pheripheral blood (n=350)	0.00701041	0.00612784	0.0124442
GSM990610	GSE40279	Whole/pheripheral blood (n=350)	0.0187181	0.000315686	0.00689268
GSM990612	GSE40279	Whole/pheripheral blood (n=350)	0.0273263	0.014817	0.00673539
GSM990615	GSE40279	Whole/pheripheral blood (n=350)	0.0173617	0.0152637	0.0120241
GSM990616	GSE40279	Whole/pheripheral blood (n=350)	0.0131978	0.0115964	0.0177961
GSM990624	GSE40279	Whole/pheripheral blood (n=350)	0.010888	0.0117046	0.00791813
GSM990625	GSE40279	Whole/pheripheral blood (n=350)	0.00906825	0.000175414	0.00691293
GSM990627	GSE40279	Whole/pheripheral blood (n=350)	0.00958555	0.0202778	0.0175937
GSM1075838	GSE43976	Whole/pheripheral blood (n=350)	0.0283559	0.0247515	0.0190618
GSM1075839	GSE43976	Whole/pheripheral blood (n=350)	0.0363208	0.0198405	0.019574
GSM1075840	GSE43976	Whole/pheripheral blood (n=350)	0.0176499	0.0271642	0.0180265
GSM1075843	GSE43976	Whole/pheripheral blood (n=350)	0.0308049	0.0164158	0.0225937
GSM1075844	GSE43976	Whole/pheripheral blood (n=350)	0.0227528	0.0210255	0.0240402
GSM1075846	GSE43976	Whole/pheripheral blood (n=350)	0.0194687	0.016767	0.0193651
GSM1075847	GSE43976	Whole/pheripheral blood (n=350)	0.0187527	0.0191043	0.0158325
GSM1075851	GSE43976	Whole/pheripheral blood (n=350)	0.0266583	0.0199055	0.0171059
GSM1075852	GSE43976	Whole/pheripheral blood (n=350)	0.0301341	0.025821	0.0149733
GSM1075853	GSE43976	Whole/pheripheral blood (n=350)	0.0209846	0.0241739	0.0137352
GSM1075856	GSE43976	Whole/pheripheral blood (n=350)	0.0435632	0.0231343	0.0159595
GSM1075857	GSE43976	Whole/pheripheral blood (n=350)	0.0243459	0.0219779	0.0190328
GSM1075859	GSE43976	Whole/pheripheral blood (n=350)	0.0311219	0.0179546	0.0237413
GSM1075862	GSE43976	Whole/pheripheral blood (n=350)	0.0248347	0.0274802	0.0232421
GSM1075863	GSE43976	Whole/pheripheral blood (n=350)	0.0235584	0.0309213	0.0166125
GSM1075864	GSE43976	Whole/pheripheral blood (n=350)	0.0240615	0.0183251	0.0186528
GSM1075865	GSE43976	Whole/pheripheral blood (n=350)	0.026278	0.0258267	0.0222986
GSM1075866	GSE43976	Whole/pheripheral blood (n=350)	0.014923	0.0231506	0.0164881
GSM1075869	GSE43976	Whole/pheripheral blood (n=350)	0.0269292	0.0284623	0.0152475
GSM1075871	GSE43976	Whole/pheripheral blood (n=350)	0.027686	0.0270657	0.0208703
GSM1075872	GSE43976	Whole/pheripheral blood (n=350)	0.0322673	0.0198953	0.0208714
GSM1075874	GSE43976	Whole/pheripheral blood (n=350)	0.028329	0.029821	0.0157911
GSM1075875	GSE43976	Whole/pheripheral blood (n=350)	0.0236058	0.0238018	0.0139173
GSM1075876	GSE43976	Whole/pheripheral blood (n=350)	0.0259368	0.0212688	0.0192909
GSM1075877	GSE43976	Whole/pheripheral blood (n=350)	0.0228829	0.0133719	0.0241885
GSM1075878	GSE43976	Whole/pheripheral blood (n=350)	0.0158653	0.0164909	0.0183926
GSM1075881	GSE43976	Whole/pheripheral blood (n=350)	0.0242744	0.0152514	0.0157229
GSM1075882	GSE43976	Whole/pheripheral blood (n=350)	0.0365694	0.0198387	0.0230102
GSM1075887	GSE43976	Whole/pheripheral blood (n=350)	0.0206059	0.0361008	0.0198796
GSM1075889	GSE43976	Whole/pheripheral blood (n=350)	0.0194587	0.0223347	0.014983
GSM1075890	GSE43976	Whole/pheripheral blood (n=350)	0.0321956	0.0286637	0.0205425
GSM1075891	GSE43976	Whole/pheripheral blood (n=350)	0.021026	0.0224763	0.0262204
GSM1075894	GSE43976	Whole/pheripheral blood (n=350)	0.0178706	0.0217366	0.0234745
GSM1075895	GSE43976	Whole/pheripheral blood (n=350)	0.0336612	0.0146338	0.0188316
GSM1075900	GSE43976	Whole/pheripheral blood (n=350)	0.0275486	0.0196662	0.0200385
GSM1075902	GSE43976	Whole/pheripheral blood (n=350)	0.0195848	0.0137921	0.019893
GSM1075903	GSE43976	Whole/pheripheral blood (n=350)	0.031471	0.0167151	0.0234712
GSM1075904	GSE43976	Whole/pheripheral blood (n=350)	0.0283199	0.0251501	0.0191451
GSM1075907	GSE43976	Whole/pheripheral blood (n=350)	0.0203891	0.0250061	0.0228251
GSM1075908	GSE43976	Whole/pheripheral blood (n=350)	0.022673	0.0251901	0.0140451
GSM1075909	GSE43976	Whole/pheripheral blood (n=350)	0.0323542	0.0231638	0.015397
GSM1075915	GSE43976	Whole/pheripheral blood (n=350)	0.0305946	0.0218788	0.0223907
GSM1075916	GSE43976	Whole/pheripheral blood (n=350)	0.0235572	0.0179872	0.0202885
GSM1075917	GSE43976	Whole/pheripheral blood (n=350)	0.0337512	0.0171303	0.0212529
GSM1075920	GSE43976	Whole/pheripheral blood (n=350)	0.0432093	0.0215532	0.0170016
GSM1075921	GSE43976	Whole/pheripheral blood (n=350)	0.0250558	0.0223794	0.0237994
GSM1075922	GSE43976	Whole/pheripheral blood (n=350)	0.0255529	0.014951	0.0167219
GSM1075924	GSE43976	Whole/pheripheral blood (n=350)	0.0175506	0.0157055	0.0173462
GSM1075925	GSE43976	Whole/pheripheral blood (n=350)	0.0225874	0.0132868	0.0191703
GSM1075928	GSE43976	Whole/pheripheral blood (n=350)	0.028718	0.0163939	0.032276
GSM1075929	GSE43976	Whole/pheripheral blood (n=350)	0.020802	0.0251895	0.0270239
GSM1075930	GSE43976	Whole/pheripheral blood (n=350)	0.0134559	0.025975	0.021613
GSM822619	GSE33233	Whole/pheripheral blood (n=350)	0.0362316	0.0211623	0.0193662
GSM822620	GSE33233	Whole/pheripheral blood (n=350)	0.0542395	0.0359311	0.0346346
GSM822621	GSE33233	Whole/pheripheral blood (n=350)	0.0371668	0.0391229	0.0268318
GSM822622	GSE33233	Whole/pheripheral blood (n=350)	0.0488681	0.0508592	0.045134
GSM822623	GSE33233	Whole/pheripheral blood (n=350)	0.0383697	0.0288268	0.0206054
GSM822624	GSE33233	Whole/pheripheral blood (n=350)	0.0415299	0.0342896	0.0239456
GSM822625	GSE33233	Whole/pheripheral blood (n=350)	0.0540634	0.0397968	0.0276885
GSM822626	GSE33233	Whole/pheripheral blood (n=350)	0.0537379	0.0369563	0.0350994
GSM822627	GSE33233	Whole/pheripheral blood (n=350)	0.0438476	0.0291489	0.025009
GSM822628	GSE33233	Whole/pheripheral blood (n=350)	0.0432364	0.0358438	0.0322632
GSM822629	GSE33233	Whole/pheripheral blood (n=350)	0.0344107	0.029539	0.0245221
GSM822630	GSE33233	Whole/pheripheral blood (n=350)	0.056393	0.0297115	0.0248311
GSM822631	GSE33233	Whole/pheripheral blood (n=350)	0.0496118	0.0324922	0.0404122
GSM822632	GSE33233	Whole/pheripheral blood (n=350)	0.0532048	0.0378022	0.0330443
GSM822633	GSE33233	Whole/pheripheral blood (n=350)	0.0487328	0.0392349	0.0326417
GSM822634	GSE33233	Whole/pheripheral blood (n=350)	0.0556796	0.0418932	0.0294071
GSM822635	GSE33233	Whole/pheripheral blood (n=350)	0.0396322	0.0477557	0.0313499
GSM822636	GSE33233	Whole/pheripheral blood (n=350)	0.0477451	0.0328083	0.0321416
GSM822637	GSE33233	Whole/pheripheral blood (n=350)	0.0472135	0.0246196	0.0324499
GSM861635	GSE35069	Whole/pheripheral blood (n=350)	0.0373314	0.0266359	0.0355223
GSM861636	GSE35069	Whole/pheripheral blood (n=350)	0.0419476	0.0324756	0.0379255
GSM861637	GSE35069	Whole/pheripheral blood (n=350)	0.0320914	0.0264545	0.0224092
GSM861638	GSE35069	Whole/pheripheral blood (n=350)	0.0230115	0.0263512	0.0198823
GSM861639	GSE35069	Whole/pheripheral blood (n=350)	0.0262892	0.0168357	0.0112785
GSM861640	GSE35069	Whole/pheripheral blood (n=350)	0.0221492	0.0232657	0.0157203
GSM931079	GSE37965	Whole/pheripheral blood (n=350)	0.032314	0.01241	0.0160432
GSM931080	GSE37965	Whole/pheripheral blood (n=350)	0.033934	0.0197159	0.0239945
GSM931084	GSE37965	Whole/pheripheral blood (n=350)	0.0426278	0.0244068	0.0367279
GSM931085	GSE37965	Whole/pheripheral blood (n=350)	0.024975	0.0163439	0.011349
GSM931087	GSE37965	Whole/pheripheral blood (n=350)	0.0270791	0.0159356	0.0133362
GSM931090	GSE37965	Whole/pheripheral blood (n=350)	0.0338886	0.0206112	0.0154063
GSM931091	GSE37965	Whole/pheripheral blood (n=350)	0.0271321	0.0169946	0.0183151
GSM931093	GSE37965	Whole/pheripheral blood (n=350)	0.0210971	0.00737089	0.00923288
GSM931094	GSE37965	Whole/pheripheral blood (n=350)	0.0361372	0.0121849	0.0203856
GSM931096	GSE37965	Whole/pheripheral blood (n=350)	0.0234446	0.0196368	0.0113695
GSM931099	GSE37965	Whole/pheripheral blood (n=350)	0.040225	0.0266604	0.0285782
GSM931100	GSE37965	Whole/pheripheral blood (n=350)	0.0166577	0.00212593	0.0077777
GSM931102	GSE37965	Whole/pheripheral blood (n=350)	0.0244377	0.0152081	0.015208
GSM931103	GSE37965	Whole/pheripheral blood (n=350)	0.0349858	0.0155623	0.0138872
GSM931107	GSE37965	Whole/pheripheral blood (n=350)	0.0312982	0.0081447	0.0211119
GSM1091851	GSE44798	Whole/pheripheral blood (n=350)	0.0158471	0.0133204	0.00779405
GSM1091852	GSE44798	Whole/pheripheral blood (n=350)	0.0104727	0.0151585	0.00305991
GSM1091853	GSE44798	Whole/pheripheral blood (n=350)	0.00725603	0.0089355	0.00118925
GSM1091854	GSE44798	Whole/pheripheral blood (n=350)	0.000903269	0.00179974	0.00174516
GSM1091855	GSE44798	Whole/pheripheral blood (n=350)	0.00308321	0.0136986	0.00145431
GSM1091856	GSE44798	Whole/pheripheral blood (n=350)	0.0144545	0.0210772	0.0113565
GSM1091857	GSE44798	Whole/pheripheral blood (n=350)	0.0146538	0.010379	0.00470531
GSM1091858	GSE44798	Whole/pheripheral blood (n=350)	0.0111391	0.0128023	0.00674191
GSM1091859	GSE44798	Whole/pheripheral blood (n=350)	0.0227067	0.00653684	0.00851311
GSM1091860	GSE44798	Whole/pheripheral blood (n=350)	0.0181724	0.0104292	0.00669074
GSM1091861	GSE44798	Whole/pheripheral blood (n=350)	0.0128048	0.0230397	0.00836539
GSM1091862	GSE44798	Whole/pheripheral blood (n=350)	0.00114783	0.0171242	0.00239497
GSM1091863	GSE44798	Whole/pheripheral blood (n=350)	0.0102818	0.0112295	0.00501379
GSM1091864	GSE44798	Whole/pheripheral blood (n=350)	0.00338731	0.0183633	0.00307642
GSM1091865	GSE44798	Whole/pheripheral blood (n=350)	0.00257698	0.0189814	0.000941425
GSM1091866	GSE44798	Whole/pheripheral blood (n=350)	0.0130185	0.0159978	0.00545446
GSM1091867	GSE44798	Whole/pheripheral blood (n=350)	0.0106205	0.0174941	0.0111845
GSM1091868	GSE44798	Whole/pheripheral blood (n=350)	0.00400949	0.00791411	0.00181693
GSM1091869	GSE44798	Whole/pheripheral blood (n=350)	0.020214	0.00657941	0.00750412
GSM1091870	GSE44798	Whole/pheripheral blood (n=350)	0.0236873	0.00927871	0.00389832
GSM1091871	GSE44798	Whole/pheripheral blood (n=350)	0.0244397	0.011711	0.00493476
GSM1091872	GSE44798	Whole/pheripheral blood (n=350)	0.0101863	0.0107124	0.00474039
GSM1091873	GSE44798	Whole/pheripheral blood (n=350)	0.00203035	0.0137929	0.00141174
GSM1091874	GSE44798	Whole/pheripheral blood (n=350)	0.011544	0.0202775	0.0086542
GSM1091875	GSE44798	Whole/pheripheral blood (n=350)	0.00812886	0.00791992	0.00276739
GSM1091876	GSE44798	Whole/pheripheral blood (n=350)	0.00855612	0.0208157	0.00350186
GSM1091877	GSE44798	Whole/pheripheral blood (n=350)	0.0166663	0.0185988	0.00750475
GSM1091878	GSE44798	Whole/pheripheral blood (n=350)	0.011809	0.0150256	0.00871957
GSM1091879	GSE44798	Whole/pheripheral blood (n=350)	0.0104062	0.0115154	0.00353115
GSM1091880	GSE44798	Whole/pheripheral blood (n=350)	0.00772121	0.0159679	0.00757444
GSM1091881	GSE44798	Whole/pheripheral blood (n=350)	0.00791202	0.00761729	0.00162555
GSM1091882	GSE44798	Whole/pheripheral blood (n=350)	0.0123497	0.00559514	0.00292772
GSM1091883	GSE44798	Whole/pheripheral blood (n=350)	0.0129069	0.00604396	0.00139276
GSM1091884	GSE44798	Whole/pheripheral blood (n=350)	0.00431283	0.00295674	0.00809365
GSM1091885	GSE44798	Whole/pheripheral blood (n=350)	0.0143929	0.0271437	0.00397417
GSM1091886	GSE44798	Whole/pheripheral blood (n=350)	0.0177387	0.0221992	0.0111723
GSM1091887	GSE44798	Whole/pheripheral blood (n=350)	0.0223572	0.00799044	0.00745169
GSM1091888	GSE44798	Whole/pheripheral blood (n=350)	0.0102356	0.00349895	0.00560164
GSM1091889	GSE44798	Whole/pheripheral blood (n=350)	0.013259	0.0109421	0.0050784
GSM1091890	GSE44798	Whole/pheripheral blood (n=350)	0.0126608	0.00963411	0.00785907
GSM1091891	GSE44798	Whole/pheripheral blood (n=350)	0.00122737	0.00450117	0.00606028
GSM1091892	GSE44798	Whole/pheripheral blood (n=350)	0.0106853	0.0113433	0.00611623
GSM1091893	GSE44798	Whole/pheripheral blood (n=350)	0.00157844	0.00820291	0.003191
GSM1091894	GSE44798	Whole/pheripheral blood (n=350)	0.0135348	0.0110567	0.00435685
GSM1091895	GSE44798	Whole/pheripheral blood (n=350)	0.0125114	0.000251866	0.00196637
GSM1091896	GSE44798	Whole/pheripheral blood (n=350)	0.00941915	0.0100138	0.00234832
GSM1091897	GSE44798	Whole/pheripheral blood (n=350)	0.00597582	1e-06	0.0057165
GSM1091898	GSE44798	Whole/pheripheral blood (n=350)	0.0171459	0.00490035	0.00704225
GSM1091899	GSE44798	Whole/pheripheral blood (n=350)	0.00722192	0.0104766	0.00249248
GSM1091900	GSE44798	Whole/pheripheral blood (n=350)	0.0113352	0.0163727	0.0106918
GSM765899	GSE30870	Whole/pheripheral blood (n=350)	0.0546082	0.043301	0.0319044
GSM931113	GSE37966	Whole/pheripheral blood (n=350)	0.0527782	0.0371088	0.0349688
GSM868039	GSE31848	Whole/pheripheral blood (n=350)	0.024445	0.0330063	0.0200514
GSM1024270	GSE41782	Whole/pheripheral blood (n=350)	0.0493209	0.0441118	0.027673
GSM999353	ENCODE	B-cells, lymphoblastoid (n=4)	0.0202385	0.0234791	0.0247074
GSM999354	ENCODE	B-cells, lymphoblastoid (n=4)	0.0303281	0.0197836	0.013488
GSM999374	ENCODE	B-cells, lymphoblastoid (n=4)	0.0247154	0.0297135	0.0318869
GSM999375	ENCODE	B-cells, lymphoblastoid (n=4)	0.0314316	0.0277016	0.0473941
GSM861669	GSE35069	CD14+ (n=49)	0.0278165	0.0384148	0.015976
GSM861668	GSE35069	CD14+ (n=49)	0.0318444	0.0236885	0.0140386
GSM861666	GSE35069	CD14+ (n=49)	0.0173055	0.0125678	0.018601
GSM861665	GSE35069	CD14+ (n=49)	0.0312994	0.028274	0.0228232
GSM861667	GSE35069	CD14+ (n=49)	0.027895	0.0239614	0.0155736
GSM861670	GSE35069	CD14+ (n=49)	0.0198477	0.0172646	0.0126112
GSM1075879	GSE43976	CD14+ (n=49)	0.0300159	0.033137	0.0175237
GSM1075883	GSE43976	CD14+ (n=49)	0.0353267	0.018236	0.0180698
GSM1075906	GSE43976	CD14+ (n=49)	0.0265057	0.0207785	0.0135589
GSM1075898	GSE43976	CD14+ (n=49)	0.0297744	0.020619	0.0161348
GSM1075905	GSE43976	CD14+ (n=49)	0.050814	0.0224546	0.0170407
GSM1075867	GSE43976	CD14+ (n=49)	0.0248811	0.0197518	0.014901
GSM1075896	GSE43976	CD14+ (n=49)	0.023014	0.0168223	0.0203177
GSM1075926	GSE43976	CD14+ (n=49)	0.0344096	0.020628	0.0162117
GSM1075918	GSE43976	CD14+ (n=49)	0.0215151	0.0210915	0.0169181
GSM1075899	GSE43976	CD14+ (n=49)	0.033329	0.0221188	0.0161032
GSM1075870	GSE43976	CD14+ (n=49)	0.0212081	0.0207551	0.0135735
GSM1075885	GSE43976	CD14+ (n=49)	0.0252689	0.0245112	0.0123825
GSM1075897	GSE43976	CD14+ (n=49)	0.0258512	0.0265847	0.0170126
GSM1075854	GSE43976	CD14+ (n=49)	0.0244487	0.015383	0.0222532
GSM1075841	GSE43976	CD14+ (n=49)	0.0275698	0.0215049	0.0130025
GSM1075910	GSE43976	CD14+ (n=49)	0.025557	0.0315405	0.017645
GSM1075911	GSE43976	CD14+ (n=49)	0.0296685	0.0071847	0.015945
GSM1075886	GSE43976	CD14+ (n=49)	0.0210857	0.0211232	0.0194749
GSM1075861	GSE43976	CD14+ (n=49)	0.0205807	0.0303993	0.0165067
GSM1075860	GSE43976	CD14+ (n=49)	0.0287835	0.0238748	0.0232617
GSM1075849	GSE43976	CD14+ (n=49)	0.0268429	0.0283132	0.0249902
GSM1075893	GSE43976	CD14+ (n=49)	0.0320678	0.0227259	0.0165574
GSM1075892	GSE43976	CD14+ (n=49)	0.037193	0.0272212	0.018467
GSM1075884	GSE43976	CD14+ (n=49)	0.0305478	0.0166802	0.0145379
GSM1075923	GSE43976	CD14+ (n=49)	0.0258466	0.0164667	0.0197133
GSM1075888	GSE43976	CD14+ (n=49)	0.0325825	0.020832	0.0165915
GSM1075914	GSE43976	CD14+ (n=49)	0.0264845	0.0134044	0.0156343
GSM1075855	GSE43976	CD14+ (n=49)	0.0250602	0.0256649	0.0246719
GSM1075927	GSE43976	CD14+ (n=49)	0.0188289	0.0219841	0.021756
GSM1075913	GSE43976	CD14+ (n=49)	0.0311966	0.016224	0.015149
GSM1075868	GSE43976	CD14+ (n=49)	0.022428	0.0229337	0.0185113
GSM1075842	GSE43976	CD14+ (n=49)	0.0250401	0.0240316	0.0190037
GSM1075880	GSE43976	CD14+ (n=49)	0.0240727	0.0184188	0.0172677
GSM1075848	GSE43976	CD14+ (n=49)	0.0346813	0.0236017	0.0151751
GSM1075850	GSE43976	CD14+ (n=49)	0.0374107	0.0226223	0.0242043
GSM1075919	GSE43976	CD14+ (n=49)	0.0377721	0.0183553	0.0160081
GSM1075873	GSE43976	CD14+ (n=49)	0.0239979	0.0303727	0.0125107
GSM1075912	GSE43976	CD14+ (n=49)	0.0240907	0.0254066	0.0149272
GSM1075901	GSE43976	CD14+ (n=49)	0.0303179	0.0193948	0.0130498
GSM1075931	GSE43976	CD14+ (n=49)	0.0229689	0.0227525	0.0148182
GSM1075858	GSE43976	CD14+ (n=49)	0.0259945	0.0271726	0.0193929
GSM1075845	GSE43976	CD14+ (n=49)	0.0227835	0.0142004	0.0212715
GSM1075932	GSE43976	CD14+ (n=49)	0.029208	0.022998	0.019159
GSM861676	GSE35069	CD19+ (n=10)	0.0169497	0.0197599	0.0325323
GSM861675	GSE35069	CD19+ (n=10)	0.0272569	0.0166571	0.0201133
GSM861674	GSE35069	CD19+ (n=10)	0.0291982	0.0211017	0.0275036
GSM861671	GSE35069	CD19+ (n=10)	0.0115755	0.0206389	0.0438308
GSM861672	GSE35069	CD19+ (n=10)	0.0430422	0.0359632	0.0226567
GSM861673	GSE35069	CD19+ (n=10)	0.0193414	0.0219292	0.03557
GSM956793	GSE39141	CD19+ (n=10)	0.0339566	0.0274234	0.0310459
GSM956790	GSE39141	CD19+ (n=10)	0.0420148	0.0151345	0.0162402
GSM956791	GSE39141	CD19+ (n=10)	0.0429941	0.0252565	0.0311714
GSM956792	GSE39141	CD19+ (n=10)	0.043884	0.0225444	0.0279428
GSM765860	GSE30870	CD4+ (n=8)	0.0527505	0.0346836	0.0341357
GSM765861	GSE30870	CD4+ (n=8)	0.0861736	0.0392265	0.0397587
GSM861657	GSE35069	CD4+ (n=8)	0.0212609	0.0165783	0.0278365
GSM861656	GSE35069	CD4+ (n=8)	0.0261798	0.0148737	0.0246109
GSM861654	GSE35069	CD4+ (n=8)	0.0317348	0.0163126	0.0275289
GSM861653	GSE35069	CD4+ (n=8)	0.0243069	0.0198499	0.0195235
GSM861655	GSE35069	CD4+ (n=8)	0.0202062	0.0371189	0.0216139
GSM861658	GSE35069	CD4+ (n=8)	0.0220705	0.0335564	0.0232607
GSM861677	GSE35069	CD56+ (n=6)	0.0201624	0.0192895	0.0337644
GSM861678	GSE35069	CD56+ (n=6)	0.0399432	0.0174222	0.0476908
GSM861679	GSE35069	CD56+ (n=6)	0.0187249	0.0190039	0.0227333
GSM861680	GSE35069	CD56+ (n=6)	0.0309765	0.0337215	0.0353885
GSM861681	GSE35069	CD56+ (n=6)	0.0284715	0.0330299	0.0260872
GSM861682	GSE35069	CD56+ (n=6)	0.0246695	0.0206048	0.027121
GSM861664	GSE35069	CD8+ (n=6)	0.0230686	0.00962681	0.0261798
GSM861663	GSE35069	CD8+ (n=6)	0.0362864	0.0162174	0.039629
GSM861660	GSE35069	CD8+ (n=6)	0.0243396	0.0231134	0.0358927
GSM861662	GSE35069	CD8+ (n=6)	0.0209524	0.0213996	0.0302718
GSM861661	GSE35069	CD8+ (n=6)	0.0204051	0.0151072	0.0330257
GSM861659	GSE35069	CD8+ (n=6)	0.0084983	0.0248235	0.0223612
GSM849975	GSE34486	Endothelium, dermal, blood (n=6)	0.118926	0.0289219	0.0339389
GSM849977	GSE34486	Endothelium, dermal, blood (n=6)	0.0447509	0.0325266	0.0399957
GSM849979	GSE34486	Endothelium, dermal, blood (n=6)	0.103212	0.0400826	0.03582
GSM849984	GSE34486	Endothelium, dermal, blood (n=6)	0.040578	0.0215861	0.037493
GSM849988	GSE34486	Endothelium, dermal, blood (n=6)	0.0464195	0.0334735	0.0418412
GSM849989	GSE34486	Endothelium, dermal, blood (n=6)	0.126638	0.0326443	0.0197825
GSM861689	GSE35069	Eosinophils (n=5)	0.0288322	0.00506269	0.0114394
GSM861690	GSE35069	Eosinophils (n=5)	0.0319007	0.0138244	0.0108206
GSM861691	GSE35069	Eosinophils (n=5)	0.0220836	0.0188261	0.00577323
GSM861692	GSE35069	Eosinophils (n=5)	0.0176473	0.0169226	0.0104811
GSM861693	GSE35069	Eosinophils (n=5)	0.0186585	0.0326334	0.00915155
GSM861652	GSE35069	Granulocytes (n=6)	0.0127294	0.0291064	0.0144945
GSM861651	GSE35069	Granulocytes (n=6)	0.0322896	0.0311934	0.00760277
GSM861647	GSE35069	Granulocytes (n=6)	0.0135705	0.0224162	0.0172413
GSM861650	GSE35069	Granulocytes (n=6)	0.0173832	0.025853	0.0120726
GSM861648	GSE35069	Granulocytes (n=6)	0.0378914	0.00760405	0.0117558
GSM861649	GSE35069	Granulocytes (n=6)	0.0203713	0.0207257	0.0140684
GSM880029	GSE36064	leukocyte (n=77)	0.0611129	0.05814	0.0263955
GSM880167	GSE36064	leukocyte (n=77)	0.0419873	0.0527054	0.0357594
GSM880007	GSE36064	leukocyte (n=77)	0.062752	0.0525627	0.0348861
GSM880050	GSE36064	leukocyte (n=77)	0.0642343	0.0590704	0.0407116
GSM880013	GSE36064	leukocyte (n=77)	0.0792841	0.0612781	0.0322403
GSM880035	GSE36064	leukocyte (n=77)	0.0630246	0.0514292	0.0423238
GSM879996	GSE36064	leukocyte (n=77)	0.0538659	0.0526508	0.0358143
GSM880112	GSE36064	leukocyte (n=77)	0.0488738	0.0775145	0.0414805
GSM880039	GSE36064	leukocyte (n=77)	0.0571999	0.0458458	0.0384094
GSM880003	GSE36064	leukocyte (n=77)	0.0616967	0.0527469	0.0332021
GSM880028	GSE36064	leukocyte (n=77)	0.06332	0.064705	0.0517819
GSM880066	GSE36064	leukocyte (n=77)	0.062228	0.0790953	0.0501256
GSM880143	GSE36064	leukocyte (n=77)	0.0667753	0.041555	0.0260286
GSM880038	GSE36064	leukocyte (n=77)	0.0554726	0.0533908	0.0449168
GSM880168	GSE36064	leukocyte (n=77)	0.0447787	0.0476481	0.0276586
GSM880065	GSE36064	leukocyte (n=77)	0.056697	0.0534708	0.040809
GSM880138	GSE36064	leukocyte (n=77)	0.0499707	0.0549669	0.0341781
GSM880014	GSE36064	leukocyte (n=77)	0.0417232	0.0508073	0.0464381
GSM880004	GSE36064	leukocyte (n=77)	0.0648666	0.0558215	0.0361515
GSM880123	GSE36064	leukocyte (n=77)	0.050712	0.0580123	0.0451932
GSM880150	GSE36064	leukocyte (n=77)	0.05573	0.0453662	0.0420836
GSM880040	GSE36064	leukocyte (n=77)	0.0487503	0.0446962	0.0380098
GSM880017	GSE36064	leukocyte (n=77)	0.0671679	0.05521	0.0399729
GSM880146	GSE36064	leukocyte (n=77)	0.0636127	0.0455608	0.0378438
GSM880141	GSE36064	leukocyte (n=77)	0.0536043	0.0467415	0.0328926
GSM880181	GSE36064	leukocyte (n=77)	0.0491713	0.048895	0.0297871
GSM880009	GSE36064	leukocyte (n=77)	0.0551366	0.05432	0.0354431
GSM879998	GSE36064	leukocyte (n=77)	0.0698204	0.0501423	0.0399402
GSM880139	GSE36064	leukocyte (n=77)	0.0438015	0.0515958	0.037802
GSM880129	GSE36064	leukocyte (n=77)	0.0696773	0.0490396	0.0575565
GSM880075	GSE36064	leukocyte (n=77)	0.0540338	0.0536981	0.0397617
GSM880025	GSE36064	leukocyte (n=77)	0.0577472	0.0550319	0.0372818
GSM880159	GSE36064	leukocyte (n=77)	0.0520007	0.0542204	0.0333793
GSM880154	GSE36064	leukocyte (n=77)	0.0596738	0.0514227	0.0337444
GSM880047	GSE36064	leukocyte (n=77)	0.0521028	0.0522596	0.0434048
GSM880027	GSE36064	leukocyte (n=77)	0.0570808	0.0512181	0.0570692
GSM880061	GSE36064	leukocyte (n=77)	0.0562037	0.0572019	0.0517725
GSM880178	GSE36064	leukocyte (n=77)	0.0558005	0.0462712	0.0311598
GSM880030	GSE36064	leukocyte (n=77)	0.0589084	0.0515592	0.0503985
GSM880179	GSE36064	leukocyte (n=77)	0.0471914	0.0534319	0.0349691
GSM880172	GSE36064	leukocyte (n=77)	0.0496335	0.0581108	0.0189368
GSM880164	GSE36064	leukocyte (n=77)	0.055621	0.0477677	0.0336237
GSM880153	GSE36064	leukocyte (n=77)	0.0517941	0.0558677	0.0409518
GSM880180	GSE36064	leukocyte (n=77)	0.0581893	0.0509192	0.0377156
GSM880169	GSE36064	leukocyte (n=77)	0.0557934	0.0490062	0.0336629
GSM880005	GSE36064	leukocyte (n=77)	0.0558591	0.0542523	0.0388372
GSM880163	GSE36064	leukocyte (n=77)	0.0528748	0.048565	0.0463441
GSM880010	GSE36064	leukocyte (n=77)	0.0697383	0.0483962	0.0390764
GSM880023	GSE36064	leukocyte (n=77)	0.0542155	0.0494496	0.0382407
GSM880166	GSE36064	leukocyte (n=77)	0.0517543	0.0497496	0.03975
GSM880058	GSE36064	leukocyte (n=77)	0.0609771	0.0646204	0.0460682
GSM880177	GSE36064	leukocyte (n=77)	0.0547944	0.0444554	0.0411695
GSM880182	GSE36064	leukocyte (n=77)	0.0513759	0.0453165	0.0416737
GSM880026	GSE36064	leukocyte (n=77)	0.0639219	0.0541785	0.0427709
GSM880042	GSE36064	leukocyte (n=77)	0.0759223	0.0494177	0.0387163
GSM880155	GSE36064	leukocyte (n=77)	0.0745933	0.0619092	0.0384135
GSM880020	GSE36064	leukocyte (n=77)	0.0704064	0.0509608	0.0379401
GSM880142	GSE36064	leukocyte (n=77)	0.0586144	0.0412665	0.0332537
GSM880041	GSE36064	leukocyte (n=77)	0.0531053	0.0555004	0.047912
GSM880171	GSE36064	leukocyte (n=77)	0.0560609	0.0584231	0.0385461
GSM880118	GSE36064	leukocyte (n=77)	0.065083	0.0643573	0.0409491
GSM879999	GSE36064	leukocyte (n=77)	0.0814842	0.0754835	0.038268
GSM880034	GSE36064	leukocyte (n=77)	0.0537914	0.0458985	0.0396902
GSM880151	GSE36064	leukocyte (n=77)	0.0698378	0.0655212	0.0453043
GSM880145	GSE36064	leukocyte (n=77)	0.0673742	0.0534792	0.0458369
GSM880000	GSE36064	leukocyte (n=77)	0.0543872	0.0625692	0.0343125
GSM880006	GSE36064	leukocyte (n=77)	0.0788628	0.049625	0.048228
GSM880156	GSE36064	leukocyte (n=77)	0.0573109	0.0543535	0.0461315
GSM880092	GSE36064	leukocyte (n=77)	0.0690919	0.0621719	0.0501391
GSM880132	GSE36064	leukocyte (n=77)	0.0596133	0.0529919	0.0489389
GSM880152	GSE36064	leukocyte (n=77)	0.0709001	0.0566704	0.0391901
GSM880086	GSE36064	leukocyte (n=77)	0.0720221	0.0555531	0.0402072
GSM880144	GSE36064	leukocyte (n=77)	0.0441801	0.0432277	0.0307805
GSM880176	GSE36064	leukocyte (n=77)	0.0524521	0.0403631	0.0423178
GSM880157	GSE36064	leukocyte (n=77)	0.042619	0.0576015	0.0387344
GSM880170	GSE36064	leukocyte (n=77)	0.0449852	0.0499231	0.031957
GSM880032	GSE36064	leukocyte (n=77)	0.0470293	0.0521173	0.0303719
GSM861683	GSE35069	Neutrophils (n=5)	0.0238596	0.013846	0.00940575
GSM861684	GSE35069	Neutrophils (n=5)	0.0243849	0.0307507	0.00938167
GSM861685	GSE35069	Neutrophils (n=5)	0.0178568	0.0187868	0.0144833
GSM861686	GSE35069	Neutrophils (n=5)	0.020072	0.0131748	0.0174385
GSM861687	GSE35069	Neutrophils (n=5)	0.0273843	0.0129745	0.0202863
GSM765873	GSE30870	PBMC (n=24)	0.0548631	0.0386684	0.0349734
GSM765867	GSE30870	PBMC (n=24)	0.0494488	0.0471578	0.0387621
GSM765878	GSE30870	PBMC (n=24)	0.0490775	0.0423813	0.035183
GSM765876	GSE30870	PBMC (n=24)	0.053731	0.0425963	0.0395028
GSM765870	GSE30870	PBMC (n=24)	0.0698938	0.0400801	0.0334295
GSM765879	GSE30870	PBMC (n=24)	0.0539453	0.0390545	0.0485685
GSM765874	GSE30870	PBMC (n=24)	0.0452227	0.0567128	0.0308021
GSM765869	GSE30870	PBMC (n=24)	0.0530651	0.0410683	0.0504444
GSM765868	GSE30870	PBMC (n=24)	0.0543318	0.0383386	0.0291502
GSM765871	GSE30870	PBMC (n=24)	0.0480767	0.0410741	0.0314278
GSM765864	GSE30870	PBMC (n=24)	0.0473639	0.0353318	0.0452638
GSM765866	GSE30870	PBMC (n=24)	0.0470198	0.0380315	0.0324863
GSM765863	GSE30870	PBMC (n=24)	0.0694501	0.0355709	0.0406491
GSM765875	GSE30870	PBMC (n=24)	0.0610833	0.0394013	0.0471752
GSM765872	GSE30870	PBMC (n=24)	0.0593327	0.0489581	0.0404328
GSM765862	GSE30870	PBMC (n=24)	0.0519123	0.0436269	0.0487493
GSM765877	GSE30870	PBMC (n=24)	0.0619656	0.0456622	0.0272543
GSM765865	GSE30870	PBMC (n=24)	0.0602308	0.0396244	0.0350091
GSM861646	GSE35069	PBMC (n=24)	0.0266619	0.0344703	0.023082
GSM861641	GSE35069	PBMC (n=24)	0.0150481	0.0249137	0.0244066
GSM861642	GSE35069	PBMC (n=24)	0.0347367	0.0193292	0.0248002
GSM861643	GSE35069	PBMC (n=24)	0.0267243	0.0346943	0.0190932
GSM861644	GSE35069	PBMC (n=24)	0.028694	0.0176212	0.0209797
GSM861645	GSE35069	PBMC (n=24)	0.0280738	0.0564133	0.0287383
TCGA-AB-2802-03A-01D-0741-05	TCGA	Acute Myeloid Leukemia (n=194)	0.0262862	0.0308089	0.0188906
TCGA-AB-2803-03A-01D-0741-05	TCGA	Acute Myeloid Leukemia (n=194)	0.0227432	0.0327668	0.0178888
TCGA-AB-2804-03A-01D-0741-05	TCGA	Acute Myeloid Leukemia (n=194)	0.0358529	0.0335345	0.0229329
TCGA-AB-2805-03A-01D-0741-05	TCGA	Acute Myeloid Leukemia (n=194)	0.0549189	0.0338152	0.027524
TCGA-AB-2806-03A-01D-0741-05	TCGA	Acute Myeloid Leukemia (n=194)	0.0179644	0.0190028	0.0145456
TCGA-AB-2807-03A-01D-0741-05	TCGA	Acute Myeloid Leukemia (n=194)	0.01754	0.0246144	0.0204051
TCGA-AB-2808-03A-01D-0741-05	TCGA	Acute Myeloid Leukemia (n=194)	0.0186617	0.0257776	0.012431
TCGA-AB-2809-03A-01D-0741-05	TCGA	Acute Myeloid Leukemia (n=194)	0.040759	0.0488927	0.0224267
TCGA-AB-2810-03A-01D-0741-05	TCGA	Acute Myeloid Leukemia (n=194)	0.0216741	0.0247439	0.0202189
TCGA-AB-2811-03A-01D-0741-05	TCGA	Acute Myeloid Leukemia (n=194)	0.0178396	0.0247756	0.0153394
TCGA-AB-2812-03A-01D-0741-05	TCGA	Acute Myeloid Leukemia (n=194)	0.0182705	0.023007	0.00983483
TCGA-AB-2813-03A-01D-0741-05	TCGA	Acute Myeloid Leukemia (n=194)	0.0387156	0.0249432	0.0209465
TCGA-AB-2814-03A-01D-0741-05	TCGA	Acute Myeloid Leukemia (n=194)	0.0243848	0.0239123	0.0156187
TCGA-AB-2815-03A-01D-0741-05	TCGA	Acute Myeloid Leukemia (n=194)	0.0129634	0.0247889	0.0113272
TCGA-AB-2816-03A-01D-0742-05	TCGA	Acute Myeloid Leukemia (n=194)	0.028053	0.0230796	0.0128083
TCGA-AB-2817-03A-01D-0742-05	TCGA	Acute Myeloid Leukemia (n=194)	0.0367785	0.0316204	0.022119
TCGA-AB-2818-03A-01D-0741-05	TCGA	Acute Myeloid Leukemia (n=194)	0.0209005	0.0184257	0.0123168
TCGA-AB-2819-03A-01D-0741-05	TCGA	Acute Myeloid Leukemia (n=194)	0.0213217	0.0248136	0.0187989
TCGA-AB-2820-03A-01D-0741-05	TCGA	Acute Myeloid Leukemia (n=194)	0.032958	0.042088	0.0279009
TCGA-AB-2821-03A-01D-0741-05	TCGA	Acute Myeloid Leukemia (n=194)	0.0374236	0.0435909	0.0703821
TCGA-AB-2822-03A-01D-0741-05	TCGA	Acute Myeloid Leukemia (n=194)	0.0376115	0.046629	0.0241389
TCGA-AB-2823-03A-01D-0741-05	TCGA	Acute Myeloid Leukemia (n=194)	0.023471	0.0310725	0.0147272
TCGA-AB-2824-03A-01D-0741-05	TCGA	Acute Myeloid Leukemia (n=194)	0.0301007	0.0217739	0.0129605
TCGA-AB-2825-03A-01D-0741-05	TCGA	Acute Myeloid Leukemia (n=194)	0.027241	0.0266174	0.0303754
TCGA-AB-2826-03A-01D-0741-05	TCGA	Acute Myeloid Leukemia (n=194)	0.028518	0.0245096	0.017174
TCGA-AB-2827-03A-01D-0741-05	TCGA	Acute Myeloid Leukemia (n=194)	0.024282	0.0227734	0.0216936
TCGA-AB-2828-03A-01D-0741-05	TCGA	Acute Myeloid Leukemia (n=194)	0.0321728	0.0177339	0.0102182
TCGA-AB-2829-03A-01D-0741-05	TCGA	Acute Myeloid Leukemia (n=194)	0.0189879	0.0172704	0.00809871
TCGA-AB-2830-03A-01D-0741-05	TCGA	Acute Myeloid Leukemia (n=194)	0.0249738	0.0250986	0.015786
TCGA-AB-2831-03A-01D-0741-05	TCGA	Acute Myeloid Leukemia (n=194)	0.0229704	0.0183269	0.016697
TCGA-AB-2832-03A-01D-0741-05	TCGA	Acute Myeloid Leukemia (n=194)	0.0411325	0.0346022	0.0211281
TCGA-AB-2833-03A-01D-0741-05	TCGA	Acute Myeloid Leukemia (n=194)	0.025771	0.0261404	0.0145404
TCGA-AB-2834-03A-01D-0741-05	TCGA	Acute Myeloid Leukemia (n=194)	0.0300065	0.0256219	0.0180806
TCGA-AB-2835-03A-01D-0741-05	TCGA	Acute Myeloid Leukemia (n=194)	0.0230633	0.0202869	0.0120677
TCGA-AB-2836-03A-01D-0741-05	TCGA	Acute Myeloid Leukemia (n=194)	0.0211663	0.0185504	0.0129878
TCGA-AB-2837-03A-01D-0741-05	TCGA	Acute Myeloid Leukemia (n=194)	0.0201368	0.0238504	0.0185211
TCGA-AB-2838-03A-01D-0741-05	TCGA	Acute Myeloid Leukemia (n=194)	0.020302	0.0227538	0.0112349
TCGA-AB-2839-03A-01D-0741-05	TCGA	Acute Myeloid Leukemia (n=194)	0.0179877	0.0165128	0.00971382
TCGA-AB-2840-03A-01D-0741-05	TCGA	Acute Myeloid Leukemia (n=194)	0.0341825	0.0281273	0.0206097
TCGA-AB-2841-03A-01D-0741-05	TCGA	Acute Myeloid Leukemia (n=194)	0.0480937	0.0279717	0.0233332
TCGA-AB-2842-03A-01D-0741-05	TCGA	Acute Myeloid Leukemia (n=194)	0.0411376	0.039625	0.027824
TCGA-AB-2843-03A-01D-0741-05	TCGA	Acute Myeloid Leukemia (n=194)	0.0272906	0.0268932	0.0239142
TCGA-AB-2844-03A-01D-0741-05	TCGA	Acute Myeloid Leukemia (n=194)	0.0188728	0.0210608	0.0110727
TCGA-AB-2845-03A-01D-0741-05	TCGA	Acute Myeloid Leukemia (n=194)	0.0230165	0.0217267	0.0154514
TCGA-AB-2846-03A-01D-0741-05	TCGA	Acute Myeloid Leukemia (n=194)	0.0168301	0.0222604	0.0110721
TCGA-AB-2847-03A-01D-0741-05	TCGA	Acute Myeloid Leukemia (n=194)	0.0230863	0.0218126	0.0159681
TCGA-AB-2848-03A-01D-0741-05	TCGA	Acute Myeloid Leukemia (n=194)	0.0335291	0.0343301	0.0178489
TCGA-AB-2849-03A-01D-0741-05	TCGA	Acute Myeloid Leukemia (n=194)	0.335961	0.0200305	0.0137458
TCGA-AB-2851-03A-01D-0741-05	TCGA	Acute Myeloid Leukemia (n=194)	0.0276424	0.0344436	0.027818
TCGA-AB-2853-03A-01D-0741-05	TCGA	Acute Myeloid Leukemia (n=194)	0.0434854	0.0435767	0.0194922
TCGA-AB-2854-03A-01D-0741-05	TCGA	Acute Myeloid Leukemia (n=194)	0.0369404	0.0186429	0.0183943
TCGA-AB-2855-03A-01D-0741-05	TCGA	Acute Myeloid Leukemia (n=194)	0.411441	0.0231144	0.0144708
TCGA-AB-2856-03A-01D-0741-05	TCGA	Acute Myeloid Leukemia (n=194)	0.0221252	0.0179087	0.0113988
TCGA-AB-2857-03A-01D-0741-05	TCGA	Acute Myeloid Leukemia (n=194)	0.0221375	0.0251219	0.00864127
TCGA-AB-2858-03A-01D-0741-05	TCGA	Acute Myeloid Leukemia (n=194)	0.0262309	0.0223752	0.0187581
TCGA-AB-2860-03A-01D-0741-05	TCGA	Acute Myeloid Leukemia (n=194)	0.023905	0.0212337	0.0111538
TCGA-AB-2861-03A-01D-0741-05	TCGA	Acute Myeloid Leukemia (n=194)	0.026892	0.0313119	0.0158311
TCGA-AB-2862-03A-01D-0741-05	TCGA	Acute Myeloid Leukemia (n=194)	0.0194993	0.0235506	0.0131704
TCGA-AB-2863-03A-01D-0741-05	TCGA	Acute Myeloid Leukemia (n=194)	0.0361125	0.0384811	0.0391468
TCGA-AB-2866-03A-01D-0741-05	TCGA	Acute Myeloid Leukemia (n=194)	0.014844	0.0180584	0.0203383
TCGA-AB-2867-03A-01D-0741-05	TCGA	Acute Myeloid Leukemia (n=194)	0.027136	0.026655	0.0205862
TCGA-AB-2868-03A-01D-0741-05	TCGA	Acute Myeloid Leukemia (n=194)	0.0359368	0.0235798	0.0165042
TCGA-AB-2869-03A-01D-0742-05	TCGA	Acute Myeloid Leukemia (n=194)	0.0366773	0.0289917	0.0212985
TCGA-AB-2870-03A-01D-0742-05	TCGA	Acute Myeloid Leukemia (n=194)	0.0176481	0.0229929	0.0103675
TCGA-AB-2871-03A-01D-0742-05	TCGA	Acute Myeloid Leukemia (n=194)	0.016091	0.0222321	0.0118502
TCGA-AB-2872-03A-01D-0742-05	TCGA	Acute Myeloid Leukemia (n=194)	0.0253062	0.0311824	0.0150783
TCGA-AB-2873-03A-01D-0742-05	TCGA	Acute Myeloid Leukemia (n=194)	0.0345001	0.0300031	0.0170397
TCGA-AB-2874-03A-01D-0742-05	TCGA	Acute Myeloid Leukemia (n=194)	0.0200131	0.0230091	0.0211653
TCGA-AB-2875-03A-01D-0742-05	TCGA	Acute Myeloid Leukemia (n=194)	0.0235202	0.0200872	0.0101377
TCGA-AB-2876-03A-01D-0742-05	TCGA	Acute Myeloid Leukemia (n=194)	0.0350694	0.0186807	0.00574989
TCGA-AB-2877-03A-01D-0742-05	TCGA	Acute Myeloid Leukemia (n=194)	0.0269007	0.0226951	0.0151591
TCGA-AB-2878-03A-01D-0742-05	TCGA	Acute Myeloid Leukemia (n=194)	0.0161946	0.0183369	0.0110519
TCGA-AB-2879-03A-01D-0742-05	TCGA	Acute Myeloid Leukemia (n=194)	0.0202633	0.0321673	0.0173562
TCGA-AB-2880-03A-01D-0742-05	TCGA	Acute Myeloid Leukemia (n=194)	0.0248756	0.0393736	0.0164529
TCGA-AB-2881-03A-01D-0742-05	TCGA	Acute Myeloid Leukemia (n=194)	0.0178802	0.0244247	0.0134042
TCGA-AB-2882-03A-01D-0742-05	TCGA	Acute Myeloid Leukemia (n=194)	0.0212824	0.0147474	0.00908063
TCGA-AB-2883-03A-01D-0742-05	TCGA	Acute Myeloid Leukemia (n=194)	0.0556238	0.0386405	0.0303279
TCGA-AB-2884-03A-01D-0742-05	TCGA	Acute Myeloid Leukemia (n=194)	0.0212414	0.0258993	0.0189639
TCGA-AB-2885-03A-01D-0742-05	TCGA	Acute Myeloid Leukemia (n=194)	0.0188434	0.0255811	0.0262745
TCGA-AB-2886-03A-01D-0742-05	TCGA	Acute Myeloid Leukemia (n=194)	0.0180679	0.0193903	0.0165392
TCGA-AB-2887-03A-01D-0742-05	TCGA	Acute Myeloid Leukemia (n=194)	0.0315037	0.0327015	0.0172519
TCGA-AB-2888-03A-01D-0742-05	TCGA	Acute Myeloid Leukemia (n=194)	0.015723	0.0224707	0.0123179
TCGA-AB-2889-03A-01D-0742-05	TCGA	Acute Myeloid Leukemia (n=194)	0.0293247	0.0320917	0.024282
TCGA-AB-2890-03A-01D-0742-05	TCGA	Acute Myeloid Leukemia (n=194)	0.0191215	0.0124823	0.0253135
TCGA-AB-2891-03A-01D-0742-05	TCGA	Acute Myeloid Leukemia (n=194)	0.0290657	0.0351382	0.0378461
TCGA-AB-2892-03A-01D-0742-05	TCGA	Acute Myeloid Leukemia (n=194)	0.0410652	0.0242799	0.0182585
TCGA-AB-2893-03A-01D-0742-05	TCGA	Acute Myeloid Leukemia (n=194)	0.0321772	0.0454331	0.0182478
TCGA-AB-2894-03A-01D-0742-05	TCGA	Acute Myeloid Leukemia (n=194)	0.0396015	0.043948	0.0257732
TCGA-AB-2895-03A-01D-0742-05	TCGA	Acute Myeloid Leukemia (n=194)	0.0310792	0.036199	0.022238
TCGA-AB-2896-03A-01D-0742-05	TCGA	Acute Myeloid Leukemia (n=194)	0.0287632	0.0374253	0.0175683
TCGA-AB-2897-03A-01D-0742-05	TCGA	Acute Myeloid Leukemia (n=194)	0.030181	0.0256233	0.0181819
TCGA-AB-2898-03A-01D-0742-05	TCGA	Acute Myeloid Leukemia (n=194)	0.0202647	0.0223966	0.0117761
TCGA-AB-2899-03A-01D-0741-05	TCGA	Acute Myeloid Leukemia (n=194)	0.0425676	0.0219269	0.0135671
TCGA-AB-2900-03A-01D-0742-05	TCGA	Acute Myeloid Leukemia (n=194)	0.0175115	0.0258202	0.0225803
TCGA-AB-2901-03A-01D-0742-05	TCGA	Acute Myeloid Leukemia (n=194)	0.0347847	0.0392397	0.0287601
TCGA-AB-2903-03A-01D-0742-05	TCGA	Acute Myeloid Leukemia (n=194)	0.0264469	0.0478192	0.0211124
TCGA-AB-2904-03A-01D-0741-05	TCGA	Acute Myeloid Leukemia (n=194)	0.0298901	0.0262973	0.0180877
TCGA-AB-2906-03A-01D-0742-05	TCGA	Acute Myeloid Leukemia (n=194)	0.0330044	0.0299928	0.0220313
TCGA-AB-2907-03A-01D-0742-05	TCGA	Acute Myeloid Leukemia (n=194)	0.0273848	0.0239033	0.0169628
TCGA-AB-2908-03A-01D-0743-05	TCGA	Acute Myeloid Leukemia (n=194)	0.0290665	0.0280551	0.0286109
TCGA-AB-2909-03A-01D-0743-05	TCGA	Acute Myeloid Leukemia (n=194)	0.0193945	0.0175204	0.0118112
TCGA-AB-2910-03A-01D-0743-05	TCGA	Acute Myeloid Leukemia (n=194)	0.0357064	0.0365113	0.0249859
TCGA-AB-2911-03A-01D-0741-05	TCGA	Acute Myeloid Leukemia (n=194)	0.0264467	0.0277499	0.0164891
TCGA-AB-2912-03A-01D-0741-05	TCGA	Acute Myeloid Leukemia (n=194)	0.0541378	0.0175764	0.0121797
TCGA-AB-2913-03A-01D-0741-05	TCGA	Acute Myeloid Leukemia (n=194)	0.0190537	0.019821	0.0183312
TCGA-AB-2914-03A-01D-0742-05	TCGA	Acute Myeloid Leukemia (n=194)	0.0266943	0.0192194	0.0141383
TCGA-AB-2915-03A-01D-0743-05	TCGA	Acute Myeloid Leukemia (n=194)	0.0389132	0.0228334	0.0169634
TCGA-AB-2916-03A-01D-0742-05	TCGA	Acute Myeloid Leukemia (n=194)	0.0347027	0.0313003	0.0234732
TCGA-AB-2917-03A-01D-0741-05	TCGA	Acute Myeloid Leukemia (n=194)	0.022636	0.0231344	0.0102551
TCGA-AB-2918-03A-01D-0743-05	TCGA	Acute Myeloid Leukemia (n=194)	0.0236288	0.0179218	0.0130269
TCGA-AB-2919-03A-01D-0743-05	TCGA	Acute Myeloid Leukemia (n=194)	0.0283408	0.0216044	0.0343391
TCGA-AB-2920-03A-01D-0742-05	TCGA	Acute Myeloid Leukemia (n=194)	0.0279977	0.0205844	0.016948
TCGA-AB-2921-03A-01D-0743-05	TCGA	Acute Myeloid Leukemia (n=194)	0.0256909	0.0209586	0.0128498
TCGA-AB-2922-03A-01D-0743-05	TCGA	Acute Myeloid Leukemia (n=194)	0.0161195	0.0224584	0.0110844
TCGA-AB-2923-03A-01D-0743-05	TCGA	Acute Myeloid Leukemia (n=194)	0.0385249	0.0353644	0.0247912
TCGA-AB-2924-03A-01D-0743-05	TCGA	Acute Myeloid Leukemia (n=194)	0.0156202	0.0220783	0.0148136
TCGA-AB-2925-03A-01D-0741-05	TCGA	Acute Myeloid Leukemia (n=194)	0.0558904	0.044157	0.0291131
TCGA-AB-2926-03A-01D-0742-05	TCGA	Acute Myeloid Leukemia (n=194)	0.0143866	0.019346	0.0281969
TCGA-AB-2927-03A-01D-0743-05	TCGA	Acute Myeloid Leukemia (n=194)	0.0332158	0.0235395	0.0203495
TCGA-AB-2928-03A-01D-0743-05	TCGA	Acute Myeloid Leukemia (n=194)	0.0549315	0.0427392	0.0272145
TCGA-AB-2929-03A-01D-0741-05	TCGA	Acute Myeloid Leukemia (n=194)	0.0346708	0.0187404	0.00884289
TCGA-AB-2930-03A-01D-0743-05	TCGA	Acute Myeloid Leukemia (n=194)	0.0160879	0.0201914	0.0148445
TCGA-AB-2931-03A-01D-0743-05	TCGA	Acute Myeloid Leukemia (n=194)	0.0286485	0.024201	0.0224206
TCGA-AB-2932-03A-01D-0743-05	TCGA	Acute Myeloid Leukemia (n=194)	0.0202178	0.0170761	0.013074
TCGA-AB-2933-03A-01D-0742-05	TCGA	Acute Myeloid Leukemia (n=194)	0.0316407	0.0165084	0.0133065
TCGA-AB-2934-03A-01D-0743-05	TCGA	Acute Myeloid Leukemia (n=194)	0.12376	0.0710813	0.0376994
TCGA-AB-2935-03A-01D-0743-05	TCGA	Acute Myeloid Leukemia (n=194)	0.0331451	0.0186585	0.0175471
TCGA-AB-2936-03A-01D-0743-05	TCGA	Acute Myeloid Leukemia (n=194)	0.0186969	0.0244347	0.0230751
TCGA-AB-2937-03A-01D-0742-05	TCGA	Acute Myeloid Leukemia (n=194)	0.0182542	0.0215751	0.0114024
TCGA-AB-2938-03A-01D-0741-05	TCGA	Acute Myeloid Leukemia (n=194)	0.0379848	0.0238819	0.0206202
TCGA-AB-2939-03A-01D-0743-05	TCGA	Acute Myeloid Leukemia (n=194)	0.0188461	0.0224555	0.0145504
TCGA-AB-2940-03A-01D-0742-05	TCGA	Acute Myeloid Leukemia (n=194)	0.0223363	0.157432	0.019857
TCGA-AB-2941-03A-01D-0743-05	TCGA	Acute Myeloid Leukemia (n=194)	0.0280798	0.0198888	0.00591424
TCGA-AB-2942-03A-01D-0742-05	TCGA	Acute Myeloid Leukemia (n=194)	0.0326801	0.0222912	0.0115358
TCGA-AB-2943-03A-01D-0743-05	TCGA	Acute Myeloid Leukemia (n=194)	0.026048	0.0175334	0.0210576
TCGA-AB-2944-03A-01D-0743-05	TCGA	Acute Myeloid Leukemia (n=194)	0.028337	0.0204419	0.0151195
TCGA-AB-2945-03A-01D-0741-05	TCGA	Acute Myeloid Leukemia (n=194)	0.0234522	0.0417405	0.0167082
TCGA-AB-2946-03A-01D-0743-05	TCGA	Acute Myeloid Leukemia (n=194)	0.0187841	0.0169694	0.0157381
TCGA-AB-2947-03A-01D-0743-05	TCGA	Acute Myeloid Leukemia (n=194)	0.0296482	0.0226967	0.0163606
TCGA-AB-2948-03A-01D-0743-05	TCGA	Acute Myeloid Leukemia (n=194)	0.0339086	0.0213689	0.015192
TCGA-AB-2949-03A-01D-0742-05	TCGA	Acute Myeloid Leukemia (n=194)	0.0657322	0.03179	0.0193668
TCGA-AB-2950-03A-01D-0742-05	TCGA	Acute Myeloid Leukemia (n=194)	0.0197541	0.0199812	0.010215
TCGA-AB-2952-03A-01D-0742-05	TCGA	Acute Myeloid Leukemia (n=194)	0.0188439	0.0176811	0.0165223
TCGA-AB-2954-03A-01D-0741-05	TCGA	Acute Myeloid Leukemia (n=194)	0.026788	0.0216585	0.0155957
TCGA-AB-2955-03A-01D-0742-05	TCGA	Acute Myeloid Leukemia (n=194)	0.0254206	0.0246452	0.0227635
TCGA-AB-2956-03A-01D-0741-05	TCGA	Acute Myeloid Leukemia (n=194)	0.0441481	0.0455979	0.0270248
TCGA-AB-2957-03A-01D-0741-05	TCGA	Acute Myeloid Leukemia (n=194)	0.0331097	0.0350634	0.0107692
TCGA-AB-2959-03A-01D-0741-05	TCGA	Acute Myeloid Leukemia (n=194)	0.0792715	0.0301988	0.0251116
TCGA-AB-2963-03A-01D-0741-05	TCGA	Acute Myeloid Leukemia (n=194)	0.0140726	0.0169566	0.0101853
TCGA-AB-2964-03A-01D-0741-05	TCGA	Acute Myeloid Leukemia (n=194)	0.0269931	0.0332628	0.0134739
TCGA-AB-2965-03A-01D-0741-05	TCGA	Acute Myeloid Leukemia (n=194)	0.0377118	0.0407452	0.0244702
TCGA-AB-2966-03A-01D-0741-05	TCGA	Acute Myeloid Leukemia (n=194)	0.0227984	0.0263936	0.120699
TCGA-AB-2967-03A-01D-0742-05	TCGA	Acute Myeloid Leukemia (n=194)	0.0236563	0.0181639	0.011428
TCGA-AB-2968-03A-01D-0741-05	TCGA	Acute Myeloid Leukemia (n=194)	0.0244622	0.0235056	0.00383197
TCGA-AB-2969-03A-01D-0741-05	TCGA	Acute Myeloid Leukemia (n=194)	0.0469457	0.0450412	0.0261066
TCGA-AB-2970-03A-01D-0741-05	TCGA	Acute Myeloid Leukemia (n=194)	0.0260713	0.0183446	0.0199685
TCGA-AB-2971-03A-01D-0741-05	TCGA	Acute Myeloid Leukemia (n=194)	0.0160341	0.0451173	0.0362997
TCGA-AB-2972-03A-01D-0741-05	TCGA	Acute Myeloid Leukemia (n=194)	0.0357744	0.0299064	0.0219703
TCGA-AB-2973-03A-01D-0742-05	TCGA	Acute Myeloid Leukemia (n=194)	0.0217781	0.0236623	0.0127293
TCGA-AB-2974-03A-01D-0742-05	TCGA	Acute Myeloid Leukemia (n=194)	0.0216278	0.0292859	0.0155345
TCGA-AB-2975-03A-01D-0742-05	TCGA	Acute Myeloid Leukemia (n=194)	0.03101	0.0350619	0.0327709
TCGA-AB-2976-03A-01D-0742-05	TCGA	Acute Myeloid Leukemia (n=194)	0.0202853	0.0206361	0.0137434
TCGA-AB-2977-03A-01D-0742-05	TCGA	Acute Myeloid Leukemia (n=194)	0.0226588	0.024583	0.0288827
TCGA-AB-2978-03A-01D-0742-05	TCGA	Acute Myeloid Leukemia (n=194)	0.0236174	0.0299017	0.00986769
TCGA-AB-2979-03A-01D-0742-05	TCGA	Acute Myeloid Leukemia (n=194)	0.0264051	0.0303655	0.0149568
TCGA-AB-2980-03A-01D-0742-05	TCGA	Acute Myeloid Leukemia (n=194)	0.0396106	0.0331592	0.016531
TCGA-AB-2981-03A-01D-0742-05	TCGA	Acute Myeloid Leukemia (n=194)	0.0360518	0.0335456	0.0198407
TCGA-AB-2982-03A-01D-0742-05	TCGA	Acute Myeloid Leukemia (n=194)	0.0266401	0.0230205	0.0197059
TCGA-AB-2983-03A-01D-0742-05	TCGA	Acute Myeloid Leukemia (n=194)	0.0297787	0.0171117	0.0134569
TCGA-AB-2984-03A-01D-0742-05	TCGA	Acute Myeloid Leukemia (n=194)	0.0208497	0.024336	0.0233176
TCGA-AB-2985-03A-01D-0742-05	TCGA	Acute Myeloid Leukemia (n=194)	0.0282853	0.0405266	0.0354534
TCGA-AB-2986-03A-01D-0742-05	TCGA	Acute Myeloid Leukemia (n=194)	0.0184794	0.0212672	0.020418
TCGA-AB-2987-03A-01D-0742-05	TCGA	Acute Myeloid Leukemia (n=194)	0.0235328	0.0273556	0.0339195
TCGA-AB-2988-03A-01D-0742-05	TCGA	Acute Myeloid Leukemia (n=194)	0.0476564	0.0505999	0.0312432
TCGA-AB-2989-03A-01D-0742-05	TCGA	Acute Myeloid Leukemia (n=194)	0.0277597	0.0265389	0.0165118
TCGA-AB-2990-03A-01D-0742-05	TCGA	Acute Myeloid Leukemia (n=194)	0.0159689	0.0228141	0.0167279
TCGA-AB-2991-03A-01D-0741-05	TCGA	Acute Myeloid Leukemia (n=194)	0.019	0.0235344	0.0194394
TCGA-AB-2992-03A-01D-0741-05	TCGA	Acute Myeloid Leukemia (n=194)	0.036056	0.0276282	0.0275764
TCGA-AB-2993-03A-01D-0741-05	TCGA	Acute Myeloid Leukemia (n=194)	0.0327453	0.0211253	0.0137549
TCGA-AB-2995-03A-01D-0741-05	TCGA	Acute Myeloid Leukemia (n=194)	0.0316711	0.0258634	0.0107368
TCGA-AB-2996-03A-01D-0741-05	TCGA	Acute Myeloid Leukemia (n=194)	0.0272303	0.0304018	0.0186142
TCGA-AB-2997-03A-01D-0742-05	TCGA	Acute Myeloid Leukemia (n=194)	0.0230371	0.0296747	0.0241221
TCGA-AB-2998-03A-01D-0742-05	TCGA	Acute Myeloid Leukemia (n=194)	0.0258444	0.0244774	0.0143962
TCGA-AB-2999-03A-01D-0742-05	TCGA	Acute Myeloid Leukemia (n=194)	0.0311405	0.0329097	0.0213999
TCGA-AB-3000-03A-01D-0741-05	TCGA	Acute Myeloid Leukemia (n=194)	0.0302669	0.0361182	0.0183679
TCGA-AB-3001-03A-01D-0741-05	TCGA	Acute Myeloid Leukemia (n=194)	0.0240681	0.0248489	0.0206067
TCGA-AB-3002-03A-01D-0742-05	TCGA	Acute Myeloid Leukemia (n=194)	0.0184412	0.0223441	0.0277183
TCGA-AB-3005-03A-01D-0741-05	TCGA	Acute Myeloid Leukemia (n=194)	0.0379312	0.0353583	0.0336399
TCGA-AB-3006-03A-01D-0741-05	TCGA	Acute Myeloid Leukemia (n=194)	0.0209582	0.0232611	0.0135427
TCGA-AB-3007-03A-01D-0741-05	TCGA	Acute Myeloid Leukemia (n=194)	0.0196099	0.0293636	0.0162312
TCGA-AB-3008-03A-01D-0741-05	TCGA	Acute Myeloid Leukemia (n=194)	0.0234261	0.0267821	0.0143147
TCGA-AB-3009-03A-01D-0741-05	TCGA	Acute Myeloid Leukemia (n=194)	0.901658	0.0251391	0.0157904
TCGA-AB-3011-03A-01D-0742-05	TCGA	Acute Myeloid Leukemia (n=194)	0.0233827	0.0333123	0.0108214
TCGA-AB-3012-03A-01D-0741-05	TCGA	Acute Myeloid Leukemia (n=194)	0.0226083	0.0218065	0.0171437
TCGA-FF-8041-01A-11D-2211-05	TCGA	B-cell Lymphoma (n=17)	0.0203648	0.0287481	0.600596
TCGA-FF-8042-01A-11D-2211-05	TCGA	B-cell Lymphoma (n=17)	0.581733	0.789878	0.690181
TCGA-FF-8043-01A-11D-2211-05	TCGA	B-cell Lymphoma (n=17)	0.0509399	0.0456846	0.024874
TCGA-FF-8046-01A-11D-2211-05	TCGA	B-cell Lymphoma (n=17)	0.0257325	0.0287091	0.475155
TCGA-FF-8047-01A-11D-2211-05	TCGA	B-cell Lymphoma (n=17)	0.020929	0.0282415	0.719776
TCGA-FF-8061-01A-11D-2211-05	TCGA	B-cell Lymphoma (n=17)	0.0203952	0.0256512	0.538371
TCGA-FF-8062-01A-11D-2211-05	TCGA	B-cell Lymphoma (n=17)	0.0260461	0.0232096	0.448326
TCGA-FM-8000-01A-11D-2211-05	TCGA	B-cell Lymphoma (n=17)	0.0213616	0.0231253	0.501511
TCGA-G8-6324-01A-11D-2211-05	TCGA	B-cell Lymphoma (n=17)	0.0133587	0.0304355	0.0134955
TCGA-G8-6325-01A-11D-2211-05	TCGA	B-cell Lymphoma (n=17)	0.0268416	0.0189467	0.0940683
TCGA-G8-6326-01A-11D-2211-05	TCGA	B-cell Lymphoma (n=17)	0.0247203	0.0178865	0.0335719
TCGA-G8-6906-01A-11D-2211-05	TCGA	B-cell Lymphoma (n=17)	0.0339268	0.0286207	0.163731
TCGA-G8-6907-01A-11D-2211-05	TCGA	B-cell Lymphoma (n=17)	0.0170236	0.0265005	0.0140027
TCGA-G8-6909-01A-11D-2211-05	TCGA	B-cell Lymphoma (n=17)	0.0304858	0.0294504	0.558207
TCGA-G8-6914-01A-11D-2211-05	TCGA	B-cell Lymphoma (n=17)	0.0366212	0.0327084	0.231836
TCGA-GR-7351-01A-11D-2211-05	TCGA	B-cell Lymphoma (n=17)	0.0168793	0.022148	0.535151
TCGA-GR-7353-01A-11D-2211-05	TCGA	B-cell Lymphoma (n=17)	0.0270998	0.0288691	0.0146778
TCGA-A1-A0SB-01A-11D-A145-05	TCGA	Breast invasive carcinoma (n=586)	0.0307366	0.0188873	0.0127432
TCGA-A1-A0SE-01A-11D-A10P-05	TCGA	Breast invasive carcinoma (n=586)	0.0873241	0.0224606	0.0073793
TCGA-A1-A0SF-01A-11D-A145-05	TCGA	Breast invasive carcinoma (n=586)	0.0184019	0.0214017	0.0137658
TCGA-A1-A0SG-01A-11D-A145-05	TCGA	Breast invasive carcinoma (n=586)	0.0173103	0.0239787	0.0154392
TCGA-A1-A0SH-01A-11D-A10P-05	TCGA	Breast invasive carcinoma (n=586)	0.039455	0.0211987	0.0107268
TCGA-A1-A0SI-01A-11D-A145-05	TCGA	Breast invasive carcinoma (n=586)	0.0169383	0.118126	0.0105435
TCGA-A1-A0SJ-01A-11D-A10P-05	TCGA	Breast invasive carcinoma (n=586)	0.014045	0.0194996	0.00881717
TCGA-A1-A0SK-01A-12D-A10P-05	TCGA	Breast invasive carcinoma (n=586)	0.032305	0.03029	0.0261347
TCGA-A1-A0SM-01A-11D-A10P-05	TCGA	Breast invasive carcinoma (n=586)	0.0196676	0.0211992	0.0103224
TCGA-A1-A0SN-01A-11D-A145-05	TCGA	Breast invasive carcinoma (n=586)	0.0176323	0.0200449	0.0141965
TCGA-A1-A0SO-01A-22D-A10P-05	TCGA	Breast invasive carcinoma (n=586)	0.019629	0.0253401	0.0136912
TCGA-A1-A0SP-01A-11D-A10P-05	TCGA	Breast invasive carcinoma (n=586)	0.0202154	0.0198504	0.0113081
TCGA-A1-A0SQ-01A-21D-A145-05	TCGA	Breast invasive carcinoma (n=586)	0.0166438	0.017423	0.00976813
TCGA-A2-A04R-01A-41D-A10A-05	TCGA	Breast invasive carcinoma (n=586)	0.0115254	0.0163747	0.011908
TCGA-A2-A0CK-01A-11D-A22B-05	TCGA	Breast invasive carcinoma (n=586)	0.0160271	0.0237447	0.0110283
TCGA-A2-A0CO-01A-13D-A22B-05	TCGA	Breast invasive carcinoma (n=586)	0.0193305	0.0265524	0.0128027
TCGA-A2-A0CR-01A-11D-A22B-05	TCGA	Breast invasive carcinoma (n=586)	0.0203899	0.0213829	0.0151081
TCGA-A2-A0CT-01A-31D-A10P-05	TCGA	Breast invasive carcinoma (n=586)	0.0288324	0.0209566	0.0135202
TCGA-A2-A0EN-01A-13D-A10P-05	TCGA	Breast invasive carcinoma (n=586)	0.0413758	0.0192722	0.011427
TCGA-A2-A0EU-01A-22D-A10P-05	TCGA	Breast invasive carcinoma (n=586)	0.111929	0.0221563	0.0114621
TCGA-A2-A0ST-01A-12D-A10P-05	TCGA	Breast invasive carcinoma (n=586)	0.0819372	0.0207261	0.0187323
TCGA-A2-A0SU-01A-11D-A10P-05	TCGA	Breast invasive carcinoma (n=586)	0.0404183	0.0180499	0.0112042
TCGA-A2-A0SV-01A-11D-A10P-05	TCGA	Breast invasive carcinoma (n=586)	0.0330358	0.0263537	0.00944984
TCGA-A2-A0SW-01A-11D-A10P-05	TCGA	Breast invasive carcinoma (n=586)	0.0401222	0.390481	0.014141
TCGA-A2-A0SX-01A-12D-A10P-05	TCGA	Breast invasive carcinoma (n=586)	0.0215862	0.0281716	0.0120204
TCGA-A2-A0SY-01A-31D-A10P-05	TCGA	Breast invasive carcinoma (n=586)	0.0231071	0.0196122	0.0115962
TCGA-A2-A0T0-01A-22D-A10P-05	TCGA	Breast invasive carcinoma (n=586)	0.0121171	0.0167186	0.00905429
TCGA-A2-A0T1-01A-21D-A10P-05	TCGA	Breast invasive carcinoma (n=586)	0.140335	0.0228342	0.0119934
TCGA-A2-A0T2-01A-11D-A10P-05	TCGA	Breast invasive carcinoma (n=586)	0.0159079	0.021404	0.0150099
TCGA-A2-A0T4-01A-31D-A10P-05	TCGA	Breast invasive carcinoma (n=586)	0.0186463	0.0157753	0.00945389
TCGA-A2-A0T5-01A-21D-A10P-05	TCGA	Breast invasive carcinoma (n=586)	0.0402757	0.0226372	0.00986914
TCGA-A2-A0T6-01A-11D-A10P-05	TCGA	Breast invasive carcinoma (n=586)	0.026183	0.0211976	0.0108773
TCGA-A2-A0T7-01A-21D-A10P-05	TCGA	Breast invasive carcinoma (n=586)	0.0411761	0.017708	0.0113175
TCGA-A2-A0YC-01A-11D-A10A-05	TCGA	Breast invasive carcinoma (n=586)	0.041304	0.0191104	0.0105648
TCGA-A2-A0YD-01A-11D-A10A-05	TCGA	Breast invasive carcinoma (n=586)	0.040062	0.0196598	0.0131908
TCGA-A2-A0YE-01A-11D-A10A-05	TCGA	Breast invasive carcinoma (n=586)	0.0134905	0.020854	0.0112958
TCGA-A2-A0YF-01A-21D-A10A-05	TCGA	Breast invasive carcinoma (n=586)	0.013803	0.437386	0.0158577
TCGA-A2-A0YG-01A-21D-A10A-05	TCGA	Breast invasive carcinoma (n=586)	0.0451661	0.722807	0.0163056
TCGA-A2-A0YH-01A-11D-A10A-05	TCGA	Breast invasive carcinoma (n=586)	0.0106398	0.0183319	0.0137405
TCGA-A2-A0YI-01A-31D-A10N-05	TCGA	Breast invasive carcinoma (n=586)	0.10573	0.0201352	0.010779
TCGA-A2-A0YJ-01A-11D-A10A-05	TCGA	Breast invasive carcinoma (n=586)	0.01545	0.0201649	0.0123944
TCGA-A2-A0YK-01A-22D-A10A-05	TCGA	Breast invasive carcinoma (n=586)	0.0286999	0.0177287	0.00927957
TCGA-A2-A0YL-01A-21D-A10A-05	TCGA	Breast invasive carcinoma (n=586)	0.0155669	0.0245365	0.010646
TCGA-A2-A0YM-01A-11D-A10A-05	TCGA	Breast invasive carcinoma (n=586)	0.0165467	0.020064	0.0120893
TCGA-A2-A0YT-01A-11D-A10A-05	TCGA	Breast invasive carcinoma (n=586)	0.0555595	0.01921	0.011304
TCGA-A2-A1FV-01A-11D-A13K-05	TCGA	Breast invasive carcinoma (n=586)	0.0143696	0.0166043	0.0189711
TCGA-A2-A1FW-01A-11D-A13K-05	TCGA	Breast invasive carcinoma (n=586)	0.0153745	0.836326	0.0105859
TCGA-A2-A1FX-01A-11D-A13K-05	TCGA	Breast invasive carcinoma (n=586)	0.0210336	0.0247679	0.0141344
TCGA-A2-A1FZ-01A-51D-A14H-05	TCGA	Breast invasive carcinoma (n=586)	0.0200818	0.265257	0.0165231
TCGA-A2-A1G0-01A-11D-A13K-05	TCGA	Breast invasive carcinoma (n=586)	0.0196197	0.0193201	0.0128913
TCGA-A2-A1G1-01A-21D-A13K-05	TCGA	Breast invasive carcinoma (n=586)	0.0164941	0.0197978	0.0114855
TCGA-A2-A1G4-01A-11D-A13K-05	TCGA	Breast invasive carcinoma (n=586)	0.0192696	0.0171676	0.017294
TCGA-A2-A1G6-01A-11D-A13K-05	TCGA	Breast invasive carcinoma (n=586)	0.0198676	0.0209392	0.0127153
TCGA-A2-A259-01A-11D-A16G-05	TCGA	Breast invasive carcinoma (n=586)	0.0127447	0.0218083	0.0141078
TCGA-A2-A25A-01A-12D-A16G-05	TCGA	Breast invasive carcinoma (n=586)	0.0205972	0.0288402	0.0135955
TCGA-A2-A25B-01A-11D-A16A-05	TCGA	Breast invasive carcinoma (n=586)	0.017503	0.497422	0.0153734
TCGA-A2-A25C-01A-11D-A16A-05	TCGA	Breast invasive carcinoma (n=586)	0.0194334	0.0245138	0.01289
TCGA-A2-A25D-01A-12D-A16G-05	TCGA	Breast invasive carcinoma (n=586)	0.013687	0.0228612	0.0151375
TCGA-A2-A25E-01A-11D-A16A-05	TCGA	Breast invasive carcinoma (n=586)	0.0180614	0.0222042	0.0132465
TCGA-A2-A25F-01A-11D-A16A-05	TCGA	Breast invasive carcinoma (n=586)	0.0153235	0.0273504	0.0276983
TCGA-A2-A3KC-01A-11D-A212-05	TCGA	Breast invasive carcinoma (n=586)	0.0182606	0.559941	0.0121884
TCGA-A2-A3KD-01A-12D-A212-05	TCGA	Breast invasive carcinoma (n=586)	0.0167166	0.022651	0.0128313
TCGA-A7-A0D9-01A-31D-A10P-05	TCGA	Breast invasive carcinoma (n=586)	0.0761896	0.0192408	0.0114737
TCGA-A7-A0DC-01B-04D-A22R-05	TCGA	Breast invasive carcinoma (n=586)	0.0357498	0.0457335	0.0170849
TCGA-A7-A13D-01A-13D-A12R-05	TCGA	Breast invasive carcinoma (n=586)	0.0213424	0.0517932	0.0199026
TCGA-A7-A13E-01A-11D-A12R-05	TCGA	Breast invasive carcinoma (n=586)	0.0196668	0.522514	0.0103041
TCGA-A7-A13F-01A-11D-A12R-05	TCGA	Breast invasive carcinoma (n=586)	0.053021	0.0569857	0.0089775
TCGA-A7-A13G-01A-11D-A13K-05	TCGA	Breast invasive carcinoma (n=586)	0.0186378	0.0224464	0.0179636
TCGA-A7-A13G-01B-04D-A22R-05	TCGA	Breast invasive carcinoma (n=586)	0.0240302	0.0361923	0.0130568
TCGA-A7-A13H-01A-11D-A22B-05	TCGA	Breast invasive carcinoma (n=586)	0.0179175	0.0279561	0.0153038
TCGA-A7-A26E-01A-11D-A16A-05	TCGA	Breast invasive carcinoma (n=586)	0.022709	0.0197653	0.0140152
TCGA-A7-A26F-01A-21D-A16A-05	TCGA	Breast invasive carcinoma (n=586)	0.0184212	0.593015	0.0159681
TCGA-A7-A26F-01B-04D-A22R-05	TCGA	Breast invasive carcinoma (n=586)	0.053565	0.489967	0.0200062
TCGA-A7-A26G-01A-21D-A16A-05	TCGA	Breast invasive carcinoma (n=586)	0.0223964	0.025359	0.0177531
TCGA-A7-A26H-01A-11D-A16A-05	TCGA	Breast invasive carcinoma (n=586)	0.0187206	0.0231876	0.0124873
TCGA-A7-A26I-01A-11D-A16A-05	TCGA	Breast invasive carcinoma (n=586)	0.0254163	0.0191929	0.0149669
TCGA-A7-A26J-01A-11D-A16A-05	TCGA	Breast invasive carcinoma (n=586)	0.0176493	0.0183706	0.0109945
TCGA-A7-A2KD-01A-31D-A21R-05	TCGA	Breast invasive carcinoma (n=586)	0.0198287	0.028732	0.0131792
TCGA-A7-A3IY-01A-21D-A21R-05	TCGA	Breast invasive carcinoma (n=586)	0.0204578	0.0274858	0.0131502
TCGA-A7-A3IZ-01A-11D-A212-05	TCGA	Breast invasive carcinoma (n=586)	0.0236188	0.0270313	0.0163753
TCGA-A7-A3J0-01A-11D-A212-05	TCGA	Breast invasive carcinoma (n=586)	0.0303964	0.0252265	0.0117899
TCGA-A7-A3J1-01A-11D-A212-05	TCGA	Breast invasive carcinoma (n=586)	0.0148552	0.0171404	0.013077
TCGA-A7-A3RF-01A-11D-A22B-05	TCGA	Breast invasive carcinoma (n=586)	0.0174315	0.0229333	0.0286346
TCGA-A8-A075-01A-11D-A10P-05	TCGA	Breast invasive carcinoma (n=586)	0.0178152	0.0191141	0.0109503
TCGA-A8-A08O-01A-21D-A10P-05	TCGA	Breast invasive carcinoma (n=586)	0.0213025	0.0238774	0.0144677
TCGA-A8-A0A6-01A-12D-A10P-05	TCGA	Breast invasive carcinoma (n=586)	0.170991	0.0233935	0.0115381
TCGA-A8-A0AD-01A-11D-A10P-05	TCGA	Breast invasive carcinoma (n=586)	0.0168228	0.0235059	0.0112085
TCGA-AC-A23C-01A-12D-A16A-05	TCGA	Breast invasive carcinoma (n=586)	0.0175754	0.107355	0.045316
TCGA-AC-A23E-01A-11D-A161-05	TCGA	Breast invasive carcinoma (n=586)	0.0221357	0.0181245	0.0128972
TCGA-AC-A23G-01A-11D-A212-05	TCGA	Breast invasive carcinoma (n=586)	0.0183364	0.018931	0.0122838
TCGA-AC-A23H-01A-11D-A161-05	TCGA	Breast invasive carcinoma (n=586)	0.646289	0.44991	0.0185267
TCGA-AC-A2B8-01A-11D-A17F-05	TCGA	Breast invasive carcinoma (n=586)	0.0197948	0.0256273	0.0119334
TCGA-AC-A2BK-01A-11D-A21R-05	TCGA	Breast invasive carcinoma (n=586)	0.0172837	0.023292	0.0122219
TCGA-AC-A2BM-01A-11D-A21R-05	TCGA	Breast invasive carcinoma (n=586)	0.0196032	0.0237631	0.0146581
TCGA-AC-A2FB-01A-11D-A17F-05	TCGA	Breast invasive carcinoma (n=586)	0.0199571	0.0207988	0.0187432
TCGA-AC-A2FE-01A-11D-A19Z-05	TCGA	Breast invasive carcinoma (n=586)	0.0177948	0.0186094	0.019076
TCGA-AC-A2FF-01A-11D-A17F-05	TCGA	Breast invasive carcinoma (n=586)	0.026641	0.0223967	0.013157
TCGA-AC-A2FG-01A-11D-A17F-05	TCGA	Breast invasive carcinoma (n=586)	0.0246707	0.0323431	0.0130803
TCGA-AC-A2FK-01A-12D-A17Z-05	TCGA	Breast invasive carcinoma (n=586)	0.0175622	0.0187532	0.0098921
TCGA-AC-A2FM-01A-11D-A19Z-05	TCGA	Breast invasive carcinoma (n=586)	0.0233944	0.705911	0.0167379
TCGA-AC-A2FO-01A-11D-A17Z-05	TCGA	Breast invasive carcinoma (n=586)	0.0186893	0.0205178	0.0169939
TCGA-AC-A2QH-01A-11D-A18O-05	TCGA	Breast invasive carcinoma (n=586)	0.0260936	0.0431912	0.0253777
TCGA-AC-A2QH-01B-04D-A22R-05	TCGA	Breast invasive carcinoma (n=586)	0.0580878	0.0559326	0.0337112
TCGA-AC-A2QI-01A-12D-A19Z-05	TCGA	Breast invasive carcinoma (n=586)	0.0172991	0.0333852	0.0126794
TCGA-AC-A2QJ-01A-12D-A19Z-05	TCGA	Breast invasive carcinoma (n=586)	0.0199499	0.0233767	0.0158326
TCGA-AC-A3BB-01A-21D-A19Z-05	TCGA	Breast invasive carcinoma (n=586)	0.0175822	0.0172569	0.0144121
TCGA-AC-A3EH-01A-22D-A22B-05	TCGA	Breast invasive carcinoma (n=586)	0.0210419	0.0331867	0.013381
TCGA-AC-A3HN-01A-11D-A212-05	TCGA	Breast invasive carcinoma (n=586)	0.0188595	0.0219213	0.0130295
TCGA-AC-A3OD-01A-11D-A21R-05	TCGA	Breast invasive carcinoma (n=586)	0.086697	0.022634	0.148533
TCGA-AC-A3OD-01B-06D-A22R-05	TCGA	Breast invasive carcinoma (n=586)	0.0456927	0.0236466	0.135424
TCGA-AC-A3QQ-01A-11D-A22B-05	TCGA	Breast invasive carcinoma (n=586)	0.0138076	0.0232428	0.0134929
TCGA-AC-A3TM-01A-11D-A22B-05	TCGA	Breast invasive carcinoma (n=586)	0.0170871	0.0358693	0.0161278
TCGA-AC-A3TN-01A-11D-A22B-05	TCGA	Breast invasive carcinoma (n=586)	0.0219451	0.0229007	0.00952427
TCGA-AC-A3W5-01A-11D-A22B-05	TCGA	Breast invasive carcinoma (n=586)	0.0221957	0.0256221	0.0162607
TCGA-AC-A3W6-01A-12D-A22B-05	TCGA	Breast invasive carcinoma (n=586)	0.0212606	0.0251156	0.0128409
TCGA-AC-A3W7-01A-11D-A22B-05	TCGA	Breast invasive carcinoma (n=586)	0.016164	0.0202708	0.0128125
TCGA-B6-A0I1-01A-11D-A21R-05	TCGA	Breast invasive carcinoma (n=586)	0.0165779	0.0228597	0.0124852
TCGA-B6-A0IK-01A-12D-A10P-05	TCGA	Breast invasive carcinoma (n=586)	0.10672	0.581549	0.551103
TCGA-B6-A0RE-01A-11D-A10P-05	TCGA	Breast invasive carcinoma (n=586)	0.0168255	0.0156403	0.0117717
TCGA-B6-A0RG-01A-11D-A10P-05	TCGA	Breast invasive carcinoma (n=586)	0.0210739	0.0189132	0.00865341
TCGA-B6-A0RI-01A-11D-A10P-05	TCGA	Breast invasive carcinoma (n=586)	0.0151723	0.0218255	0.00900911
TCGA-B6-A0RL-01A-11D-A10P-05	TCGA	Breast invasive carcinoma (n=586)	0.277259	0.0203633	0.00852313
TCGA-B6-A0RM-01A-11D-A10P-05	TCGA	Breast invasive carcinoma (n=586)	0.0272134	0.0191996	0.00984713
TCGA-B6-A0RN-01A-12D-A10P-05	TCGA	Breast invasive carcinoma (n=586)	0.0325715	0.0180895	0.00661906
TCGA-B6-A0RO-01A-22D-A10P-05	TCGA	Breast invasive carcinoma (n=586)	0.0289657	0.021165	0.0105528
TCGA-B6-A0RP-01A-21D-A10P-05	TCGA	Breast invasive carcinoma (n=586)	0.0274597	0.0153834	0.00888915
TCGA-B6-A0RS-01A-11D-A10P-05	TCGA	Breast invasive carcinoma (n=586)	0.0486715	0.0304415	0.0190863
TCGA-B6-A0RT-01A-21D-A10P-05	TCGA	Breast invasive carcinoma (n=586)	0.0128441	0.0252897	0.0146274
TCGA-B6-A0RU-01A-11D-A10P-05	TCGA	Breast invasive carcinoma (n=586)	0.0261806	0.0171624	0.00869608
TCGA-B6-A0RV-01A-11D-A10P-05	TCGA	Breast invasive carcinoma (n=586)	0.0110512	0.020625	0.0119201
TCGA-B6-A0WT-01A-11D-A10A-05	TCGA	Breast invasive carcinoma (n=586)	0.0178534	0.0175858	0.00987402
TCGA-B6-A0WV-01A-11D-A10A-05	TCGA	Breast invasive carcinoma (n=586)	0.0141429	0.0167407	0.0106292
TCGA-B6-A0WW-01A-11D-A10A-05	TCGA	Breast invasive carcinoma (n=586)	0.0138135	0.0158453	0.00846007
TCGA-B6-A0WX-01A-11D-A10A-05	TCGA	Breast invasive carcinoma (n=586)	0.027064	0.0133304	0.0101536
TCGA-B6-A0WY-01A-11D-A10A-05	TCGA	Breast invasive carcinoma (n=586)	0.027474	0.0157919	0.00787471
TCGA-B6-A0WZ-01A-11D-A10A-05	TCGA	Breast invasive carcinoma (n=586)	0.0137904	0.016497	0.00881982
TCGA-B6-A0X1-01A-11D-A10A-05	TCGA	Breast invasive carcinoma (n=586)	0.0583348	0.0204592	0.0114175
TCGA-B6-A0X4-01A-11D-A10A-05	TCGA	Breast invasive carcinoma (n=586)	0.117713	0.0207186	0.0116947
TCGA-B6-A0X5-01A-21D-A10A-05	TCGA	Breast invasive carcinoma (n=586)	0.0145535	0.565965	0.0431278
TCGA-B6-A0X7-01A-11D-A10N-05	TCGA	Breast invasive carcinoma (n=586)	0.0144704	0.0222835	0.010159
TCGA-B6-A1KC-01A-11D-A13K-05	TCGA	Breast invasive carcinoma (n=586)	0.0209889	0.0215586	0.012184
TCGA-B6-A1KC-01B-11D-A161-05	TCGA	Breast invasive carcinoma (n=586)	0.0235468	0.0323046	0.0195689
TCGA-B6-A1KF-01A-11D-A13K-05	TCGA	Breast invasive carcinoma (n=586)	0.0209012	0.017482	0.0129416
TCGA-B6-A1KI-01A-11D-A14N-05	TCGA	Breast invasive carcinoma (n=586)	0.0173152	0.022719	0.0121203
TCGA-B6-A1KN-01A-11D-A13K-05	TCGA	Breast invasive carcinoma (n=586)	0.0172967	0.0253691	0.00915108
TCGA-B6-A2IU-01A-32D-A18O-05	TCGA	Breast invasive carcinoma (n=586)	0.0166972	0.0194274	0.0124368
TCGA-BH-A0AU-01A-11D-A12R-05	TCGA	Breast invasive carcinoma (n=586)	0.0420073	0.0286624	0.0147636
TCGA-BH-A0AW-01A-11D-A10P-05	TCGA	Breast invasive carcinoma (n=586)	0.0133318	0.299647	0.0111554
TCGA-BH-A0AZ-01A-21D-A12R-05	TCGA	Breast invasive carcinoma (n=586)	0.0128575	0.0225302	0.00878674
TCGA-BH-A0B2-01A-11D-A10N-05	TCGA	Breast invasive carcinoma (n=586)	0.013524	0.0257538	0.0108469
TCGA-BH-A0B3-01A-11D-A10P-05	TCGA	Breast invasive carcinoma (n=586)	0.0620042	0.0178177	0.0200069
TCGA-BH-A0B5-01A-11D-A12R-05	TCGA	Breast invasive carcinoma (n=586)	0.0221509	0.0189649	0.0105208
TCGA-BH-A0B6-01A-11D-A19Z-05	TCGA	Breast invasive carcinoma (n=586)	0.019358	0.017766	0.014149
TCGA-BH-A0B8-01A-21D-A10P-05	TCGA	Breast invasive carcinoma (n=586)	0.292758	0.0213801	0.0109683
TCGA-BH-A0B9-01A-11D-A10P-05	TCGA	Breast invasive carcinoma (n=586)	0.0170492	0.0208003	0.0122144
TCGA-BH-A0BA-01A-11D-A10P-05	TCGA	Breast invasive carcinoma (n=586)	0.211827	0.0203014	0.0162252
TCGA-BH-A0BC-01A-22D-A10P-05	TCGA	Breast invasive carcinoma (n=586)	0.0165504	0.018113	0.0101369
TCGA-BH-A0BF-01A-21D-A12R-05	TCGA	Breast invasive carcinoma (n=586)	0.0177939	0.0222361	0.0105684
TCGA-BH-A0BJ-01A-11D-A10P-05	TCGA	Breast invasive carcinoma (n=586)	0.204029	0.0248521	0.0107051
TCGA-BH-A0BM-01A-11D-A10P-05	TCGA	Breast invasive carcinoma (n=586)	0.14224	0.0186596	0.00843398
TCGA-BH-A0BS-01A-11D-A12R-05	TCGA	Breast invasive carcinoma (n=586)	0.0744522	0.0267721	0.0109469
TCGA-BH-A0BT-01A-11D-A12R-05	TCGA	Breast invasive carcinoma (n=586)	0.0143078	0.026909	0.00927257
TCGA-BH-A0BZ-01A-31D-A12R-05	TCGA	Breast invasive carcinoma (n=586)	0.0152276	0.0203772	0.011849
TCGA-BH-A0C0-01A-21D-A10P-05	TCGA	Breast invasive carcinoma (n=586)	0.0918184	0.404259	0.0116291
TCGA-BH-A0C3-01A-21D-A12R-05	TCGA	Breast invasive carcinoma (n=586)	0.0246537	0.0181805	0.0119386
TCGA-BH-A0DD-01A-31D-A12R-05	TCGA	Breast invasive carcinoma (n=586)	0.0151037	0.0398339	0.0140965
TCGA-BH-A0DG-01A-21D-A12R-05	TCGA	Breast invasive carcinoma (n=586)	0.0147799	0.291378	0.0147009
TCGA-BH-A0DH-01A-11D-A10P-05	TCGA	Breast invasive carcinoma (n=586)	0.0347195	0.601543	0.345888
TCGA-BH-A0DI-01A-21D-A12R-05	TCGA	Breast invasive carcinoma (n=586)	0.0231524	0.0244235	0.0104436
TCGA-BH-A0DK-01A-21D-A10P-05	TCGA	Breast invasive carcinoma (n=586)	0.114731	0.729409	0.0109924
TCGA-BH-A0DP-01A-21D-A10P-05	TCGA	Breast invasive carcinoma (n=586)	0.0178796	0.0208502	0.00928718
TCGA-BH-A0DQ-01A-11D-A10P-05	TCGA	Breast invasive carcinoma (n=586)	0.0482685	0.0213569	0.0104774
TCGA-BH-A0DS-01A-11D-A10P-05	TCGA	Breast invasive carcinoma (n=586)	0.0978583	0.0192891	0.0273608
TCGA-BH-A0DV-01A-21D-A12R-05	TCGA	Breast invasive carcinoma (n=586)	0.0166512	0.0195039	0.0119585
TCGA-BH-A0E0-01A-11D-A10P-05	TCGA	Breast invasive carcinoma (n=586)	0.103399	0.018581	0.0083498
TCGA-BH-A0E1-01A-11D-A10P-05	TCGA	Breast invasive carcinoma (n=586)	0.0191915	0.0203687	0.0100392
TCGA-BH-A0E2-01A-11D-A10P-05	TCGA	Breast invasive carcinoma (n=586)	0.0156111	0.0256777	0.00809853
TCGA-BH-A0GY-01A-11D-A10P-05	TCGA	Breast invasive carcinoma (n=586)	0.13007	0.0276496	0.0112903
TCGA-BH-A0GZ-01A-11D-A10P-05	TCGA	Breast invasive carcinoma (n=586)	0.0721465	0.0218728	0.0162541
TCGA-BH-A0H0-01A-11D-A10P-05	TCGA	Breast invasive carcinoma (n=586)	0.285614	0.0232483	0.00892715
TCGA-BH-A0H3-01A-11D-A12R-05	TCGA	Breast invasive carcinoma (n=586)	0.044033	0.0225107	0.013716
TCGA-BH-A0H6-01A-21D-A10P-05	TCGA	Breast invasive carcinoma (n=586)	0.0860565	0.0219509	0.00931622
TCGA-BH-A0H7-01A-13D-A10P-05	TCGA	Breast invasive carcinoma (n=586)	0.088577	0.353106	0.0154913
TCGA-BH-A0H9-01A-11D-A10P-05	TCGA	Breast invasive carcinoma (n=586)	0.0165185	0.0231707	0.0158821
TCGA-BH-A0HA-01A-11D-A12R-05	TCGA	Breast invasive carcinoma (n=586)	0.025391	0.0250217	0.00913659
TCGA-BH-A0HB-01A-11D-A10P-05	TCGA	Breast invasive carcinoma (n=586)	0.0143525	0.018464	0.0122478
TCGA-BH-A0HF-01A-11D-A10P-05	TCGA	Breast invasive carcinoma (n=586)	0.0183428	0.0191413	0.00920053
TCGA-BH-A0HI-01A-11D-A10P-05	TCGA	Breast invasive carcinoma (n=586)	0.0168289	0.0196901	0.0089973
TCGA-BH-A0HK-01A-11D-A10P-05	TCGA	Breast invasive carcinoma (n=586)	0.0910756	0.0249046	0.013817
TCGA-BH-A0HN-01A-11D-A10P-05	TCGA	Breast invasive carcinoma (n=586)	0.0967779	0.0181459	0.00744322
TCGA-BH-A0HP-01A-12D-A10P-05	TCGA	Breast invasive carcinoma (n=586)	0.0151059	0.0208901	0.0113122
TCGA-BH-A0HX-01A-21D-A10P-05	TCGA	Breast invasive carcinoma (n=586)	0.0278837	0.0209293	0.00858169
TCGA-BH-A0HY-01A-11D-A10P-05	TCGA	Breast invasive carcinoma (n=586)	0.0174456	0.0184083	0.0106504
TCGA-BH-A0RX-01A-21D-A10P-05	TCGA	Breast invasive carcinoma (n=586)	0.0503329	0.01734	0.0146252
TCGA-BH-A0W3-01A-11D-A10A-05	TCGA	Breast invasive carcinoma (n=586)	0.0473974	0.0162829	0.0105352
TCGA-BH-A0W4-01A-11D-A10A-05	TCGA	Breast invasive carcinoma (n=586)	0.0205976	0.017376	0.00990189
TCGA-BH-A0W5-01A-11D-A10A-05	TCGA	Breast invasive carcinoma (n=586)	0.0150796	0.0189692	0.0101792
TCGA-BH-A0WA-01A-11D-A10A-05	TCGA	Breast invasive carcinoma (n=586)	0.049296	0.0136663	0.00906538
TCGA-BH-A18V-06A-11D-A212-05	TCGA	Breast invasive carcinoma (n=586)	0.0175132	0.0224041	0.0152813
TCGA-BH-A1EN-01A-11D-A13K-05	TCGA	Breast invasive carcinoma (n=586)	0.491517	0.0143132	0.0267893
TCGA-BH-A1EO-01A-11D-A138-05	TCGA	Breast invasive carcinoma (n=586)	0.0216324	0.0248908	0.00917016
TCGA-BH-A1ES-01A-11D-A138-05	TCGA	Breast invasive carcinoma (n=586)	0.0137773	0.0209205	0.0121707
TCGA-BH-A1ET-01A-11D-A138-05	TCGA	Breast invasive carcinoma (n=586)	0.0130502	0.0188678	0.0148773
TCGA-BH-A1EU-01A-11D-A138-05	TCGA	Breast invasive carcinoma (n=586)	0.0250311	0.0191547	0.0165815
TCGA-BH-A1EV-01A-11D-A138-05	TCGA	Breast invasive carcinoma (n=586)	0.0158282	0.578976	0.00846905
TCGA-BH-A1EW-01A-11D-A138-05	TCGA	Breast invasive carcinoma (n=586)	0.0151317	0.0172854	0.00961198
TCGA-BH-A1EX-01A-11D-A13K-05	TCGA	Breast invasive carcinoma (n=586)	0.0167785	0.0207191	0.0129057
TCGA-BH-A1EY-01A-11D-A13K-05	TCGA	Breast invasive carcinoma (n=586)	0.0188706	0.0739177	0.0112906
TCGA-BH-A1F0-01A-11D-A138-05	TCGA	Breast invasive carcinoma (n=586)	0.0337705	0.0172079	0.0109039
TCGA-BH-A1F2-01A-31D-A13K-05	TCGA	Breast invasive carcinoma (n=586)	0.0166943	0.642952	0.0145532
TCGA-BH-A1F5-01A-12D-A13K-05	TCGA	Breast invasive carcinoma (n=586)	0.0193324	0.018085	0.0121413
TCGA-BH-A1F6-01A-11D-A13K-05	TCGA	Breast invasive carcinoma (n=586)	0.0195554	0.0242711	0.0158372
TCGA-BH-A1F8-01A-11D-A13K-05	TCGA	Breast invasive carcinoma (n=586)	0.0293102	0.0233032	0.0122377
TCGA-BH-A1FB-01A-11D-A13K-05	TCGA	Breast invasive carcinoma (n=586)	0.0197097	0.0189709	0.015303
TCGA-BH-A1FC-01A-11D-A13K-05	TCGA	Breast invasive carcinoma (n=586)	0.0228049	0.0191772	0.0256365
TCGA-BH-A1FD-01A-11D-A13K-05	TCGA	Breast invasive carcinoma (n=586)	0.0222484	0.641003	0.0115324
TCGA-BH-A1FE-01A-11D-A13K-05	TCGA	Breast invasive carcinoma (n=586)	0.0226136	0.0876953	0.0144631
TCGA-BH-A1FE-06A-11D-A212-05	TCGA	Breast invasive carcinoma (n=586)	0.0267954	0.023349	0.0131498
TCGA-BH-A1FG-01A-11D-A13K-05	TCGA	Breast invasive carcinoma (n=586)	0.0204878	0.0191475	0.00991739
TCGA-BH-A1FH-01A-12D-A13K-05	TCGA	Breast invasive carcinoma (n=586)	0.0186376	0.0186821	0.010543
TCGA-BH-A1FJ-01A-11D-A13K-05	TCGA	Breast invasive carcinoma (n=586)	0.0212656	0.0261709	0.00902628
TCGA-BH-A1FL-01A-11D-A13K-05	TCGA	Breast invasive carcinoma (n=586)	0.0181586	0.0144518	0.0115449
TCGA-BH-A1FM-01A-11D-A13K-05	TCGA	Breast invasive carcinoma (n=586)	0.0246803	0.638786	0.0119309
TCGA-BH-A1FN-01A-11D-A13K-05	TCGA	Breast invasive carcinoma (n=586)	0.0152834	0.0241413	0.0150146
TCGA-BH-A1FR-01A-11D-A13K-05	TCGA	Breast invasive carcinoma (n=586)	0.0169499	0.0154418	0.0149582
TCGA-BH-A1FU-01A-11D-A14H-05	TCGA	Breast invasive carcinoma (n=586)	0.0183901	0.0191978	0.0133195
TCGA-BH-A201-01A-11D-A14N-05	TCGA	Breast invasive carcinoma (n=586)	0.0218059	0.0312621	0.0096639
TCGA-BH-A202-01A-11D-A14N-05	TCGA	Breast invasive carcinoma (n=586)	0.0266731	0.0230502	0.0140375
TCGA-BH-A203-01A-12D-A16A-05	TCGA	Breast invasive carcinoma (n=586)	0.0167935	0.509056	0.0196539
TCGA-BH-A204-01A-11D-A161-05	TCGA	Breast invasive carcinoma (n=586)	0.0195339	0.0196879	0.0128009
TCGA-BH-A208-01A-11D-A161-05	TCGA	Breast invasive carcinoma (n=586)	0.0439684	0.0315945	0.027898
TCGA-BH-A209-01A-11D-A161-05	TCGA	Breast invasive carcinoma (n=586)	0.0138724	0.0330698	0.0184136
TCGA-BH-A28O-01A-11D-A22B-05	TCGA	Breast invasive carcinoma (n=586)	0.0169136	0.0209613	0.0120895
TCGA-BH-A28Q-01A-11D-A16G-05	TCGA	Breast invasive carcinoma (n=586)	0.0194429	0.0222876	0.0119858
TCGA-BH-A2L8-01A-11D-A18O-05	TCGA	Breast invasive carcinoma (n=586)	0.014575	0.0167479	0.0149409
TCGA-E2-A105-01A-11D-A10N-05	TCGA	Breast invasive carcinoma (n=586)	0.00984047	0.861448	0.00921352
TCGA-E2-A106-01A-11D-A10N-05	TCGA	Breast invasive carcinoma (n=586)	0.107075	0.0224308	0.0113823
TCGA-E2-A107-01A-11D-A10N-05	TCGA	Breast invasive carcinoma (n=586)	0.131458	0.0215873	0.0111017
TCGA-E2-A108-01A-13D-A10N-05	TCGA	Breast invasive carcinoma (n=586)	0.0917657	0.0209191	0.0143643
TCGA-E2-A109-01A-11D-A10N-05	TCGA	Breast invasive carcinoma (n=586)	0.0394992	0.191145	0.0136923
TCGA-E2-A10B-01A-11D-A10N-05	TCGA	Breast invasive carcinoma (n=586)	0.0253428	0.0195079	0.00919435
TCGA-E2-A10C-01A-21D-A10N-05	TCGA	Breast invasive carcinoma (n=586)	0.0186624	0.0189789	0.00903954
TCGA-E2-A10E-01A-21D-A10N-05	TCGA	Breast invasive carcinoma (n=586)	0.045698	0.0184552	0.00959681
TCGA-E2-A10F-01A-11D-A10N-05	TCGA	Breast invasive carcinoma (n=586)	0.055002	0.020984	0.00984176
TCGA-E2-A14N-01A-31D-A138-05	TCGA	Breast invasive carcinoma (n=586)	0.0217967	0.0238361	0.0148971
TCGA-E2-A14U-01A-11D-A22B-05	TCGA	Breast invasive carcinoma (n=586)	0.021323	0.0217754	0.0141828
TCGA-E2-A15I-01A-21D-A138-05	TCGA	Breast invasive carcinoma (n=586)	0.022003	0.0183802	0.00980006
TCGA-E2-A15J-01A-11D-A12R-05	TCGA	Breast invasive carcinoma (n=586)	0.0189613	0.0211391	0.0103722
TCGA-E2-A15K-01A-11D-A12R-05	TCGA	Breast invasive carcinoma (n=586)	0.0134335	0.0205184	0.0111362
TCGA-E2-A15K-06A-11D-A12R-05	TCGA	Breast invasive carcinoma (n=586)	0.0142099	0.0302642	0.0101934
TCGA-E2-A1AZ-01A-11D-A12R-05	TCGA	Breast invasive carcinoma (n=586)	0.0185074	0.0263606	0.0123909
TCGA-E2-A1B0-01A-11D-A12R-05	TCGA	Breast invasive carcinoma (n=586)	0.0314487	0.0342274	0.161296
TCGA-E2-A1B1-01A-21D-A12R-05	TCGA	Breast invasive carcinoma (n=586)	0.0182866	0.0251827	0.0100947
TCGA-E2-A1B4-01A-11D-A12R-05	TCGA	Breast invasive carcinoma (n=586)	0.0176332	0.023677	0.0101317
TCGA-E2-A1B5-01A-21D-A12R-05	TCGA	Breast invasive carcinoma (n=586)	0.021842	0.0290615	0.0144863
TCGA-E2-A1B6-01A-31D-A12R-05	TCGA	Breast invasive carcinoma (n=586)	0.0273561	0.0191164	0.0126323
TCGA-E2-A1BC-01A-11D-A12R-05	TCGA	Breast invasive carcinoma (n=586)	0.0186111	0.535521	0.0129304
TCGA-E2-A1BD-01A-11D-A12R-05	TCGA	Breast invasive carcinoma (n=586)	0.0157179	0.0253295	0.00986853
TCGA-E2-A1IE-01A-11D-A13K-05	TCGA	Breast invasive carcinoma (n=586)	0.0170142	0.02173	0.0219631
TCGA-E2-A1IF-01A-11D-A145-05	TCGA	Breast invasive carcinoma (n=586)	0.0150472	0.0202462	0.0125064
TCGA-E2-A1IG-01A-11D-A145-05	TCGA	Breast invasive carcinoma (n=586)	0.0209144	0.67357	0.0125262
TCGA-E2-A1IH-01A-11D-A13K-05	TCGA	Breast invasive carcinoma (n=586)	0.0204403	0.0176708	0.0124097
TCGA-E2-A1II-01A-11D-A145-05	TCGA	Breast invasive carcinoma (n=586)	0.0237044	0.0222494	0.0189864
TCGA-E2-A1IJ-01A-11D-A145-05	TCGA	Breast invasive carcinoma (n=586)	0.0192442	0.032898	0.0124556
TCGA-E2-A1IK-01A-11D-A145-05	TCGA	Breast invasive carcinoma (n=586)	0.0166223	0.024711	0.0108223
TCGA-E2-A1IL-01A-11D-A14H-05	TCGA	Breast invasive carcinoma (n=586)	0.0210638	0.0248226	0.0128684
TCGA-E2-A1IN-01A-11D-A13K-05	TCGA	Breast invasive carcinoma (n=586)	0.0153025	0.0170611	0.0105535
TCGA-E2-A1IO-01A-11D-A145-05	TCGA	Breast invasive carcinoma (n=586)	0.0185935	0.0199114	0.0146558
TCGA-E2-A1IP-01A-11D-A14H-05	TCGA	Breast invasive carcinoma (n=586)	0.0231074	0.0306929	0.0220712
TCGA-E2-A1IU-01A-11D-A14H-05	TCGA	Breast invasive carcinoma (n=586)	0.0147918	0.0239643	0.0160574
TCGA-E2-A1L6-01A-11D-A13K-05	TCGA	Breast invasive carcinoma (n=586)	0.0150945	0.02823	0.026322
TCGA-E2-A1L7-01A-11D-A145-05	TCGA	Breast invasive carcinoma (n=586)	0.0200599	0.250721	0.0134509
TCGA-E2-A1L8-01A-11D-A13K-05	TCGA	Breast invasive carcinoma (n=586)	0.0249678	0.022061	0.011552
TCGA-E2-A1L9-01A-11D-A13K-05	TCGA	Breast invasive carcinoma (n=586)	0.0200331	0.018115	0.0124537
TCGA-E2-A1LA-01A-11D-A145-05	TCGA	Breast invasive carcinoma (n=586)	0.0193151	0.0231842	0.0223587
TCGA-E2-A1LB-01A-11D-A145-05	TCGA	Breast invasive carcinoma (n=586)	0.0124385	0.0713168	0.0132919
TCGA-E2-A1LE-01A-12D-A19Z-05	TCGA	Breast invasive carcinoma (n=586)	0.0141529	0.612263	0.0154404
TCGA-E2-A1LG-01A-21D-A14N-05	TCGA	Breast invasive carcinoma (n=586)	0.0194536	0.0253338	0.0169455
TCGA-E2-A1LH-01A-11D-A14H-05	TCGA	Breast invasive carcinoma (n=586)	0.0181279	0.0242188	0.0234594
TCGA-E2-A1LI-01A-12D-A161-05	TCGA	Breast invasive carcinoma (n=586)	0.246713	0.0265425	0.0163008
TCGA-E2-A1LK-01A-21D-A14H-05	TCGA	Breast invasive carcinoma (n=586)	0.019485	0.0213431	0.0128105
TCGA-E2-A1LL-01A-11D-A145-05	TCGA	Breast invasive carcinoma (n=586)	0.0239912	0.675581	0.0158105
TCGA-E2-A1LS-01A-12D-A161-05	TCGA	Breast invasive carcinoma (n=586)	0.022267	0.0392106	0.0173905
TCGA-E2-A2P5-01A-11D-A19Z-05	TCGA	Breast invasive carcinoma (n=586)	0.0162674	0.516984	0.0106778
TCGA-E2-A2P6-01A-11D-A19Z-05	TCGA	Breast invasive carcinoma (n=586)	0.0184026	0.110646	0.0133838
TCGA-E2-A3DX-01A-21D-A212-05	TCGA	Breast invasive carcinoma (n=586)	0.0140849	0.021256	0.0162388
TCGA-E9-A1N3-01A-12D-A161-05	TCGA	Breast invasive carcinoma (n=586)	0.0124175	0.0362062	0.0153686
TCGA-E9-A1N4-01A-11D-A14N-05	TCGA	Breast invasive carcinoma (n=586)	0.0143353	0.0284714	0.012344
TCGA-E9-A1N5-01A-11D-A14H-05	TCGA	Breast invasive carcinoma (n=586)	0.0244126	0.0192779	0.0123272
TCGA-E9-A1N6-01A-11D-A145-05	TCGA	Breast invasive carcinoma (n=586)	0.0208758	0.0232677	0.0110661
TCGA-E9-A1N8-01A-11D-A145-05	TCGA	Breast invasive carcinoma (n=586)	0.0128131	0.019802	0.0108285
TCGA-E9-A1N9-01A-11D-A14H-05	TCGA	Breast invasive carcinoma (n=586)	0.019594	0.0244294	0.012449
TCGA-E9-A1NA-01A-11D-A145-05	TCGA	Breast invasive carcinoma (n=586)	0.018896	0.649628	0.0120546
TCGA-E9-A1NC-01A-12D-A161-05	TCGA	Breast invasive carcinoma (n=586)	0.0220562	0.0227969	0.0260838
TCGA-E9-A1ND-01A-11D-A145-05	TCGA	Breast invasive carcinoma (n=586)	0.0212383	0.252885	0.0124597
TCGA-E9-A1NE-01A-21D-A14N-05	TCGA	Breast invasive carcinoma (n=586)	0.0189982	0.0238938	0.0146309
TCGA-E9-A1NF-01A-11D-A14H-05	TCGA	Breast invasive carcinoma (n=586)	0.0683317	0.130613	0.0290364
TCGA-E9-A1NG-01A-21D-A14N-05	TCGA	Breast invasive carcinoma (n=586)	0.020368	0.0199131	0.0119482
TCGA-E9-A1NH-01A-11D-A14H-05	TCGA	Breast invasive carcinoma (n=586)	0.017213	0.0245624	0.0151774
TCGA-E9-A1NI-01A-11D-A14H-05	TCGA	Breast invasive carcinoma (n=586)	0.0157702	0.020613	0.0126194
TCGA-E9-A1QZ-01A-21D-A16A-05	TCGA	Breast invasive carcinoma (n=586)	0.01689	0.0210518	0.0128904
TCGA-E9-A1R0-01A-22D-A16G-05	TCGA	Breast invasive carcinoma (n=586)	0.0156886	0.0223836	0.0163166
TCGA-E9-A1R2-01A-11D-A14H-05	TCGA	Breast invasive carcinoma (n=586)	0.0161683	0.0200981	0.0159426
TCGA-E9-A1R3-01A-31D-A14N-05	TCGA	Breast invasive carcinoma (n=586)	0.0213977	0.0195164	0.0112909
TCGA-E9-A1R4-01A-21D-A14H-05	TCGA	Breast invasive carcinoma (n=586)	0.0205373	0.0219249	0.0124457
TCGA-E9-A1R5-01A-11D-A14N-05	TCGA	Breast invasive carcinoma (n=586)	0.0223805	0.0223676	0.00999367
TCGA-E9-A1R6-01A-11D-A14H-05	TCGA	Breast invasive carcinoma (n=586)	0.0163868	0.0314525	0.0117322
TCGA-E9-A1R7-01A-11D-A14N-05	TCGA	Breast invasive carcinoma (n=586)	0.0243827	0.545897	0.0116002
TCGA-E9-A1RA-01A-11D-A14H-05	TCGA	Breast invasive carcinoma (n=586)	0.0153698	0.0217495	0.0137182
TCGA-E9-A1RB-01A-11D-A161-05	TCGA	Breast invasive carcinoma (n=586)	0.0236734	0.0209086	0.0131149
TCGA-E9-A1RC-01A-11D-A161-05	TCGA	Breast invasive carcinoma (n=586)	0.0170627	0.0301625	0.013814
TCGA-E9-A1RD-01A-11D-A161-05	TCGA	Breast invasive carcinoma (n=586)	0.0110008	0.02983	0.0191696
TCGA-E9-A1RE-01A-11D-A161-05	TCGA	Breast invasive carcinoma (n=586)	0.0260905	0.759881	0.0171408
TCGA-E9-A1RF-01A-11D-A161-05	TCGA	Breast invasive carcinoma (n=586)	0.0115864	0.562182	0.0133348
TCGA-E9-A1RG-01A-11D-A14H-05	TCGA	Breast invasive carcinoma (n=586)	0.0181925	0.0208019	0.0137354
TCGA-E9-A1RH-01A-21D-A16A-05	TCGA	Breast invasive carcinoma (n=586)	0.0244733	0.43152	0.0174816
TCGA-E9-A1RI-01A-11D-A16A-05	TCGA	Breast invasive carcinoma (n=586)	0.0186958	0.0202012	0.0146101
TCGA-E9-A226-01A-21D-A161-05	TCGA	Breast invasive carcinoma (n=586)	0.0177663	0.0456386	0.0221621
TCGA-E9-A227-01A-11D-A161-05	TCGA	Breast invasive carcinoma (n=586)	0.0198347	0.0238668	0.0135168
TCGA-E9-A228-01A-31D-A161-05	TCGA	Breast invasive carcinoma (n=586)	0.0148317	0.494246	0.0147262
TCGA-E9-A229-01A-31D-A161-05	TCGA	Breast invasive carcinoma (n=586)	0.0194397	0.0218876	0.0157109
TCGA-E9-A22A-01A-11D-A161-05	TCGA	Breast invasive carcinoma (n=586)	0.0210155	0.02968	0.0219785
TCGA-E9-A22B-01A-11D-A161-05	TCGA	Breast invasive carcinoma (n=586)	0.0162105	0.176393	0.0157795
TCGA-E9-A22D-01A-11D-A161-05	TCGA	Breast invasive carcinoma (n=586)	0.0128684	0.243308	0.0162869
TCGA-E9-A22E-01A-11D-A161-05	TCGA	Breast invasive carcinoma (n=586)	0.0201671	0.0386256	0.0150828
TCGA-E9-A22G-01A-11D-A161-05	TCGA	Breast invasive carcinoma (n=586)	0.0187874	0.0318615	0.0144762
TCGA-E9-A22H-01A-11D-A161-05	TCGA	Breast invasive carcinoma (n=586)	0.0176505	0.0269402	0.0132685
TCGA-E9-A243-01A-21D-A16A-05	TCGA	Breast invasive carcinoma (n=586)	0.019403	0.0185586	0.0278249
TCGA-E9-A244-01A-11D-A16A-05	TCGA	Breast invasive carcinoma (n=586)	0.0185797	0.0212451	0.0133779
TCGA-E9-A245-01A-22D-A16G-05	TCGA	Breast invasive carcinoma (n=586)	0.0202127	0.0228591	0.0120806
TCGA-E9-A247-01A-11D-A16A-05	TCGA	Breast invasive carcinoma (n=586)	0.0171495	0.020713	0.0123126
TCGA-E9-A248-01A-11D-A16A-05	TCGA	Breast invasive carcinoma (n=586)	0.0200655	0.0286121	0.0159929
TCGA-E9-A249-01A-11D-A16A-05	TCGA	Breast invasive carcinoma (n=586)	0.0184656	0.0259187	0.01353
TCGA-E9-A24A-01A-11D-A16A-05	TCGA	Breast invasive carcinoma (n=586)	0.0162876	0.0222622	0.0155904
TCGA-E9-A295-01A-11D-A16G-05	TCGA	Breast invasive carcinoma (n=586)	0.0163897	0.0263451	0.0167155
TCGA-E9-A2JS-01A-11D-A17Z-05	TCGA	Breast invasive carcinoma (n=586)	0.0212332	0.58759	0.0118466
TCGA-E9-A2JT-01A-22D-A18O-05	TCGA	Breast invasive carcinoma (n=586)	0.0302382	0.0294325	0.0210151
TCGA-E9-A3HO-01A-11D-A212-05	TCGA	Breast invasive carcinoma (n=586)	0.0249956	0.0360545	0.0179969
TCGA-E9-A3Q9-01A-11D-A21R-05	TCGA	Breast invasive carcinoma (n=586)	0.0196297	0.0205655	0.0422875
TCGA-E9-A3QA-01A-61D-A22B-05	TCGA	Breast invasive carcinoma (n=586)	0.0214508	0.024892	0.0156107
TCGA-AN-A0XL-01A-11D-A10N-05	TCGA	Breast invasive carcinoma (n=586)	0.0134096	0.0187427	0.0101171
TCGA-AN-A0XN-01A-21D-A10A-05	TCGA	Breast invasive carcinoma (n=586)	0.0211801	0.0285228	0.0128616
TCGA-AN-A0XO-01A-11D-A10A-05	TCGA	Breast invasive carcinoma (n=586)	0.0397592	0.0177817	0.00997449
TCGA-AN-A0XP-01A-11D-A10A-05	TCGA	Breast invasive carcinoma (n=586)	0.0210358	0.190232	0.00844939
TCGA-AN-A0XR-01A-11D-A10A-05	TCGA	Breast invasive carcinoma (n=586)	0.116551	0.546526	0.0113268
TCGA-AN-A0XS-01A-22D-A10A-05	TCGA	Breast invasive carcinoma (n=586)	0.0247882	0.0162122	0.0134225
TCGA-AN-A0XT-01A-11D-A10A-05	TCGA	Breast invasive carcinoma (n=586)	0.0174638	0.0231377	0.00901703
TCGA-AN-A0XU-01A-11D-A10A-05	TCGA	Breast invasive carcinoma (n=586)	0.0158212	0.020009	0.0122044
TCGA-AN-A0XV-01A-11D-A10A-05	TCGA	Breast invasive carcinoma (n=586)	0.0145783	0.0187207	0.0101496
TCGA-AN-A0XW-01A-11D-A10A-05	TCGA	Breast invasive carcinoma (n=586)	0.0393287	0.0163959	0.00993821
TCGA-AO-A03L-01A-41D-A10P-05	TCGA	Breast invasive carcinoma (n=586)	0.0160726	0.557966	0.0214827
TCGA-AO-A03M-01B-11D-A10N-05	TCGA	Breast invasive carcinoma (n=586)	0.131302	0.0219516	0.0113673
TCGA-AO-A03N-01B-11D-A10N-05	TCGA	Breast invasive carcinoma (n=586)	0.0184056	0.594016	0.00959683
TCGA-AO-A03U-01B-21D-A10N-05	TCGA	Breast invasive carcinoma (n=586)	0.0125895	0.02061	0.0122338
TCGA-AO-A0JA-01A-11D-A10P-05	TCGA	Breast invasive carcinoma (n=586)	0.0139095	0.016725	0.00974504
TCGA-AO-A0JB-01A-11D-A10P-05	TCGA	Breast invasive carcinoma (n=586)	0.247242	0.0166371	0.0104963
TCGA-AO-A0JC-01A-11D-A10P-05	TCGA	Breast invasive carcinoma (n=586)	0.129841	0.0250981	0.0241458
TCGA-AO-A0JD-01A-11D-A10P-05	TCGA	Breast invasive carcinoma (n=586)	0.0186852	0.339035	0.011402
TCGA-AO-A0JE-01A-11D-A10P-05	TCGA	Breast invasive carcinoma (n=586)	0.0158427	0.0336856	0.12738
TCGA-AO-A0JF-01A-11D-A10P-05	TCGA	Breast invasive carcinoma (n=586)	0.115276	0.0189489	0.00931928
TCGA-AO-A0JG-01A-31D-A10P-05	TCGA	Breast invasive carcinoma (n=586)	0.0145644	0.0198454	0.0142743
TCGA-AO-A0JI-01A-21D-A10P-05	TCGA	Breast invasive carcinoma (n=586)	0.064077	0.620092	0.0102157
TCGA-AO-A0JJ-01A-11D-A10P-05	TCGA	Breast invasive carcinoma (n=586)	0.0141016	0.0582625	0.0125306
TCGA-AO-A0JL-01A-11D-A10P-05	TCGA	Breast invasive carcinoma (n=586)	0.0943572	0.0196386	0.00920277
TCGA-AO-A0JM-01A-21D-A10P-05	TCGA	Breast invasive carcinoma (n=586)	0.016596	0.641524	0.00907077
TCGA-AO-A124-01A-11D-A10N-05	TCGA	Breast invasive carcinoma (n=586)	0.0255347	0.0242704	0.0176572
TCGA-AO-A125-01A-11D-A10N-05	TCGA	Breast invasive carcinoma (n=586)	0.0124297	0.0216371	0.00920535
TCGA-AO-A126-01A-11D-A10N-05	TCGA	Breast invasive carcinoma (n=586)	0.0249911	0.0156337	0.0127371
TCGA-AO-A128-01A-11D-A10N-05	TCGA	Breast invasive carcinoma (n=586)	0.018896	0.0224499	0.0132772
TCGA-AO-A129-01A-21D-A10N-05	TCGA	Breast invasive carcinoma (n=586)	0.0814149	0.0207011	0.0137353
TCGA-AO-A12B-01A-11D-A10N-05	TCGA	Breast invasive carcinoma (n=586)	0.0164976	0.131613	0.0118775
TCGA-AO-A12C-01A-11D-A10N-05	TCGA	Breast invasive carcinoma (n=586)	0.0178378	0.0182037	0.0109732
TCGA-AO-A12E-01A-11D-A10N-05	TCGA	Breast invasive carcinoma (n=586)	0.0451423	0.713218	0.00989226
TCGA-AO-A12G-01A-11D-A10N-05	TCGA	Breast invasive carcinoma (n=586)	0.0164493	0.0200216	0.0102862
TCGA-AO-A1KO-01A-31D-A13K-05	TCGA	Breast invasive carcinoma (n=586)	0.022532	0.0204355	0.0131042
TCGA-AO-A1KP-01A-11D-A13K-05	TCGA	Breast invasive carcinoma (n=586)	0.0167296	0.0151988	0.0117607
TCGA-AO-A1KQ-01A-11D-A13K-05	TCGA	Breast invasive carcinoma (n=586)	0.0191839	0.0172012	0.0120656
TCGA-AO-A1KR-01A-12D-A145-05	TCGA	Breast invasive carcinoma (n=586)	0.0206182	0.0161226	0.012632
TCGA-AO-A1KS-01A-11D-A13K-05	TCGA	Breast invasive carcinoma (n=586)	0.0150961	0.0179981	0.0132988
TCGA-AO-A1KT-01A-11D-A13K-05	TCGA	Breast invasive carcinoma (n=586)	0.0203146	0.559087	0.0118396
TCGA-AQ-A04H-01B-11D-A10N-05	TCGA	Breast invasive carcinoma (n=586)	0.0787333	0.793295	0.0125722
TCGA-AQ-A04L-01B-21D-A10N-05	TCGA	Breast invasive carcinoma (n=586)	0.394616	0.447019	0.00939405
TCGA-AQ-A0Y5-01A-11D-A14N-05	TCGA	Breast invasive carcinoma (n=586)	0.0167324	0.021705	0.012278
TCGA-AQ-A1H2-01A-11D-A13K-05	TCGA	Breast invasive carcinoma (n=586)	0.0198854	0.0199796	0.0133597
TCGA-AQ-A1H3-01A-31D-A13K-05	TCGA	Breast invasive carcinoma (n=586)	0.0223781	0.0223846	0.0127159
TCGA-AR-A0TP-01A-11D-A10P-05	TCGA	Breast invasive carcinoma (n=586)	0.0876405	0.0252422	0.0121614
TCGA-AR-A0TQ-01A-11D-A10P-05	TCGA	Breast invasive carcinoma (n=586)	0.01742	0.681337	0.0103567
TCGA-AR-A0TR-01A-11D-A10P-05	TCGA	Breast invasive carcinoma (n=586)	0.028457	0.0187405	0.0107523
TCGA-AR-A0TT-01A-31D-A10P-05	TCGA	Breast invasive carcinoma (n=586)	0.0328059	0.7086	0.010866
TCGA-AR-A0TU-01A-31D-A10A-05	TCGA	Breast invasive carcinoma (n=586)	0.0167535	0.0199285	0.0122519
TCGA-AR-A0TV-01A-21D-A10P-05	TCGA	Breast invasive carcinoma (n=586)	0.828317	0.0185942	0.0135567
TCGA-AR-A0TW-01A-11D-A10P-05	TCGA	Breast invasive carcinoma (n=586)	0.0311465	0.53933	0.011569
TCGA-AR-A0TX-01A-11D-A10P-05	TCGA	Breast invasive carcinoma (n=586)	0.0183623	0.0176335	0.0120783
TCGA-AR-A0TZ-01A-12D-A10P-05	TCGA	Breast invasive carcinoma (n=586)	0.0268357	0.028146	0.0110953
TCGA-AR-A0U0-01A-11D-A10A-05	TCGA	Breast invasive carcinoma (n=586)	0.0126991	0.743409	0.010152
TCGA-AR-A0U2-01A-11D-A10A-05	TCGA	Breast invasive carcinoma (n=586)	0.0201378	0.0205092	0.0101392
TCGA-AR-A0U3-01A-11D-A10A-05	TCGA	Breast invasive carcinoma (n=586)	0.0307456	0.322226	0.015287
TCGA-AR-A0U4-01A-11D-A10A-05	TCGA	Breast invasive carcinoma (n=586)	0.0153016	0.0221043	0.0113461
TCGA-AR-A1AI-01A-11D-A12R-05	TCGA	Breast invasive carcinoma (n=586)	0.0182931	0.0298787	0.00966408
TCGA-AR-A1AJ-01A-21D-A12R-05	TCGA	Breast invasive carcinoma (n=586)	0.0331717	0.0335655	0.0142463
TCGA-AR-A1AK-01A-21D-A12R-05	TCGA	Breast invasive carcinoma (n=586)	0.0339784	0.0207747	0.0105257
TCGA-AR-A1AL-01A-21D-A12R-05	TCGA	Breast invasive carcinoma (n=586)	0.0251427	0.022791	0.0071577
TCGA-AR-A1AM-01A-41D-A22B-05	TCGA	Breast invasive carcinoma (n=586)	0.0291933	0.0300844	0.0157841
TCGA-AR-A1AN-01A-11D-A12R-05	TCGA	Breast invasive carcinoma (n=586)	0.015645	0.0238742	0.0108502
TCGA-AR-A1AO-01A-11D-A12R-05	TCGA	Breast invasive carcinoma (n=586)	0.0648705	0.0213068	0.0101537
TCGA-AR-A1AP-01A-11D-A12R-05	TCGA	Breast invasive carcinoma (n=586)	0.0152905	0.0280916	0.0101232
TCGA-AR-A1AQ-01A-11D-A12R-05	TCGA	Breast invasive carcinoma (n=586)	0.0513163	0.024112	0.0110868
TCGA-AR-A1AR-01A-31D-A138-05	TCGA	Breast invasive carcinoma (n=586)	0.0160954	0.0231488	0.00944702
TCGA-AR-A1AS-01A-11D-A12R-05	TCGA	Breast invasive carcinoma (n=586)	0.0171934	0.671629	0.0128757
TCGA-AR-A1AT-01A-11D-A12R-05	TCGA	Breast invasive carcinoma (n=586)	0.0314501	0.0350649	0.0170979
TCGA-AR-A1AU-01A-11D-A12R-05	TCGA	Breast invasive carcinoma (n=586)	0.0121083	0.0287481	0.0118288
TCGA-AR-A1AV-01A-21D-A12R-05	TCGA	Breast invasive carcinoma (n=586)	0.0243703	0.0251131	0.0121399
TCGA-AR-A1AW-01A-21D-A12R-05	TCGA	Breast invasive carcinoma (n=586)	0.0394013	0.0227717	0.0144647
TCGA-AR-A1AX-01A-11D-A12R-05	TCGA	Breast invasive carcinoma (n=586)	0.0556558	0.021125	0.0126383
TCGA-AR-A1AY-01A-21D-A12R-05	TCGA	Breast invasive carcinoma (n=586)	0.0198006	0.0299895	0.0102076
TCGA-AR-A24H-01A-11D-A16A-05	TCGA	Breast invasive carcinoma (n=586)	0.0177862	0.311204	0.0148383
TCGA-AR-A24K-01A-11D-A16A-05	TCGA	Breast invasive carcinoma (n=586)	0.0222156	0.023843	0.0158359
TCGA-AR-A24L-01A-11D-A16A-05	TCGA	Breast invasive carcinoma (n=586)	0.0203141	0.0194487	0.0141901
TCGA-AR-A24M-01A-11D-A16A-05	TCGA	Breast invasive carcinoma (n=586)	0.0162179	0.0248975	0.0123989
TCGA-AR-A24N-01A-11D-A16A-05	TCGA	Breast invasive carcinoma (n=586)	0.0225645	0.0189624	0.0139273
TCGA-AR-A24O-01A-11D-A16A-05	TCGA	Breast invasive carcinoma (n=586)	0.0205031	0.0266003	0.012686
TCGA-AR-A24P-01A-11D-A16A-05	TCGA	Breast invasive carcinoma (n=586)	0.0181821	0.0218749	0.0129068
TCGA-AR-A24Q-01A-12D-A16A-05	TCGA	Breast invasive carcinoma (n=586)	0.0307629	0.0264025	0.0143544
TCGA-AR-A24R-01A-11D-A16A-05	TCGA	Breast invasive carcinoma (n=586)	0.0150946	0.0212901	0.0109092
TCGA-AR-A24S-01A-11D-A16A-05	TCGA	Breast invasive carcinoma (n=586)	0.0209014	0.0218755	0.0160857
TCGA-AR-A24T-01A-11D-A16A-05	TCGA	Breast invasive carcinoma (n=586)	0.0216187	0.0214799	0.0169219
TCGA-AR-A24U-01A-11D-A16A-05	TCGA	Breast invasive carcinoma (n=586)	0.0197063	0.0239223	0.0220289
TCGA-AR-A24V-01A-21D-A16A-05	TCGA	Breast invasive carcinoma (n=586)	0.0327652	0.0233032	0.0139008
TCGA-AR-A24W-01A-11D-A16A-05	TCGA	Breast invasive carcinoma (n=586)	0.0166884	0.0185553	0.0114594
TCGA-AR-A24X-01A-11D-A16A-05	TCGA	Breast invasive carcinoma (n=586)	0.0141847	0.0205297	0.0151424
TCGA-AR-A24Z-01A-11D-A16A-05	TCGA	Breast invasive carcinoma (n=586)	0.01642	0.0215375	0.0123967
TCGA-AR-A250-01A-31D-A16A-05	TCGA	Breast invasive carcinoma (n=586)	0.0157447	0.694918	0.0119942
TCGA-AR-A251-01A-12D-A16A-05	TCGA	Breast invasive carcinoma (n=586)	0.019662	0.0238628	0.01418
TCGA-AR-A252-01A-11D-A16A-05	TCGA	Breast invasive carcinoma (n=586)	0.0175565	0.0222913	0.0243926
TCGA-AR-A254-01A-21D-A16A-05	TCGA	Breast invasive carcinoma (n=586)	0.0165567	0.0210045	0.0134374
TCGA-AR-A255-01A-11D-A16A-05	TCGA	Breast invasive carcinoma (n=586)	0.0161609	0.0278793	0.0118585
TCGA-AR-A256-01A-11D-A16A-05	TCGA	Breast invasive carcinoma (n=586)	0.0203378	0.0256939	0.0111412
TCGA-AR-A2LE-01A-11D-A17Z-05	TCGA	Breast invasive carcinoma (n=586)	0.0130885	0.017993	0.0144992
TCGA-AR-A2LH-01A-31D-A18O-05	TCGA	Breast invasive carcinoma (n=586)	0.0204899	0.0168765	0.0166738
TCGA-AR-A2LJ-01A-12D-A19Z-05	TCGA	Breast invasive carcinoma (n=586)	0.0170975	0.0188034	0.0143478
TCGA-AR-A2LK-01A-11D-A17Z-05	TCGA	Breast invasive carcinoma (n=586)	0.0180146	0.0254993	0.0138148
TCGA-AR-A2LL-01A-11D-A17Z-05	TCGA	Breast invasive carcinoma (n=586)	0.0153959	0.109135	0.0125771
TCGA-AR-A2LM-01A-11D-A17Z-05	TCGA	Breast invasive carcinoma (n=586)	0.0163627	0.0208878	0.0143889
TCGA-AR-A2LN-01A-21D-A18O-05	TCGA	Breast invasive carcinoma (n=586)	0.012616	0.224083	0.0122098
TCGA-AR-A2LO-01A-31D-A18O-05	TCGA	Breast invasive carcinoma (n=586)	0.030997	0.02001	0.0120501
TCGA-AR-A2LQ-01A-22D-A18O-05	TCGA	Breast invasive carcinoma (n=586)	0.0189285	0.0167767	0.0166889
TCGA-AR-A2LR-01A-12D-A18O-05	TCGA	Breast invasive carcinoma (n=586)	0.0271691	0.0209745	0.0152703
TCGA-C8-A1HE-01A-11D-A13K-05	TCGA	Breast invasive carcinoma (n=586)	0.0222257	0.0170076	0.0126058
TCGA-C8-A1HF-01A-11D-A138-05	TCGA	Breast invasive carcinoma (n=586)	0.0166206	0.0212238	0.0155929
TCGA-C8-A1HG-01A-11D-A138-05	TCGA	Breast invasive carcinoma (n=586)	0.0212271	0.0229511	0.00843534
TCGA-C8-A1HI-01A-11D-A138-05	TCGA	Breast invasive carcinoma (n=586)	0.0210252	0.0250263	0.0121621
TCGA-C8-A1HJ-01A-11D-A13K-05	TCGA	Breast invasive carcinoma (n=586)	0.0210566	0.0222912	0.0165967
TCGA-C8-A1HK-01A-21D-A13K-05	TCGA	Breast invasive carcinoma (n=586)	0.0167483	0.0168789	0.0127833
TCGA-C8-A1HL-01A-11D-A138-05	TCGA	Breast invasive carcinoma (n=586)	0.0189592	0.0311899	0.0101025
TCGA-C8-A1HM-01A-12D-A138-05	TCGA	Breast invasive carcinoma (n=586)	0.0136775	0.0184868	0.0112713
TCGA-C8-A1HN-01A-11D-A138-05	TCGA	Breast invasive carcinoma (n=586)	0.0156331	0.0185669	0.00977789
TCGA-C8-A1HO-01A-11D-A13K-05	TCGA	Breast invasive carcinoma (n=586)	0.0183131	0.480621	0.0129926
TCGA-C8-A26V-01A-11D-A16G-05	TCGA	Breast invasive carcinoma (n=586)	0.0227095	0.733079	0.0167886
TCGA-C8-A26W-01A-11D-A16G-05	TCGA	Breast invasive carcinoma (n=586)	0.0181492	0.0321968	0.0154055
TCGA-C8-A26X-01A-31D-A16G-05	TCGA	Breast invasive carcinoma (n=586)	0.0243104	0.576905	0.0217117
TCGA-C8-A26Y-01A-11D-A16G-05	TCGA	Breast invasive carcinoma (n=586)	0.024891	0.0295389	0.564409
TCGA-C8-A26Z-01A-11D-A16G-05	TCGA	Breast invasive carcinoma (n=586)	0.0212356	0.0258581	0.0161458
TCGA-C8-A273-01A-11D-A16G-05	TCGA	Breast invasive carcinoma (n=586)	0.0192562	0.512927	0.0154451
TCGA-C8-A274-01A-11D-A16G-05	TCGA	Breast invasive carcinoma (n=586)	0.0500129	0.021096	0.0132569
TCGA-C8-A275-01A-21D-A16G-05	TCGA	Breast invasive carcinoma (n=586)	0.016931	0.0259225	0.0155329
TCGA-C8-A278-01A-11D-A16A-05	TCGA	Breast invasive carcinoma (n=586)	0.0191202	0.403266	0.0218955
TCGA-C8-A27A-01A-11D-A16A-05	TCGA	Breast invasive carcinoma (n=586)	0.0184572	0.0237236	0.010637
TCGA-C8-A27B-01A-11D-A16A-05	TCGA	Breast invasive carcinoma (n=586)	0.0214044	0.0263456	0.0193246
TCGA-C8-A3M7-01A-12D-A21R-05	TCGA	Breast invasive carcinoma (n=586)	0.0226486	0.102503	0.0137408
TCGA-C8-A3M8-01A-11D-A212-05	TCGA	Breast invasive carcinoma (n=586)	0.273071	0.654003	0.0211621
TCGA-D8-A1J8-01A-11D-A13K-05	TCGA	Breast invasive carcinoma (n=586)	0.017704	0.0391707	0.0130969
TCGA-D8-A1J9-01A-11D-A13K-05	TCGA	Breast invasive carcinoma (n=586)	0.0165634	0.0205234	0.0116433
TCGA-D8-A1JA-01A-11D-A13K-05	TCGA	Breast invasive carcinoma (n=586)	0.0266538	0.0230958	0.0151011
TCGA-D8-A1JB-01A-11D-A13K-05	TCGA	Breast invasive carcinoma (n=586)	0.021341	0.0229034	0.0171081
TCGA-D8-A1JC-01A-11D-A13K-05	TCGA	Breast invasive carcinoma (n=586)	0.0150441	0.0216847	0.0118365
TCGA-D8-A1JD-01A-11D-A13K-05	TCGA	Breast invasive carcinoma (n=586)	0.0160486	0.0210852	0.00995022
TCGA-D8-A1JE-01A-11D-A13K-05	TCGA	Breast invasive carcinoma (n=586)	0.0195142	0.53877	0.0129572
TCGA-D8-A1JF-01A-11D-A13K-05	TCGA	Breast invasive carcinoma (n=586)	0.0273468	0.698529	0.512301
TCGA-D8-A1JG-01B-11D-A13K-05	TCGA	Breast invasive carcinoma (n=586)	0.0197001	0.618646	0.0173744
TCGA-D8-A1JH-01A-11D-A13K-05	TCGA	Breast invasive carcinoma (n=586)	0.064702	0.0600345	0.0168002
TCGA-D8-A1JI-01A-11D-A13K-05	TCGA	Breast invasive carcinoma (n=586)	0.0146867	0.215383	0.0102223
TCGA-D8-A1JJ-01A-31D-A14N-05	TCGA	Breast invasive carcinoma (n=586)	0.532582	0.0205259	0.0119466
TCGA-D8-A1JK-01A-11D-A13K-05	TCGA	Breast invasive carcinoma (n=586)	0.0176334	0.0395428	0.0178524
TCGA-D8-A1JL-01A-11D-A13K-05	TCGA	Breast invasive carcinoma (n=586)	0.0190499	0.0233259	0.0151915
TCGA-D8-A1JM-01A-11D-A13K-05	TCGA	Breast invasive carcinoma (n=586)	0.0215288	0.0205824	0.0151836
TCGA-D8-A1JN-01A-11D-A13K-05	TCGA	Breast invasive carcinoma (n=586)	0.0238117	0.0654151	0.019253
TCGA-D8-A1JP-01A-11D-A13K-05	TCGA	Breast invasive carcinoma (n=586)	0.0240107	0.0230177	0.0123698
TCGA-D8-A1JS-01A-11D-A13K-05	TCGA	Breast invasive carcinoma (n=586)	0.0237975	0.0173517	0.0116816
TCGA-D8-A1JT-01A-31D-A13K-05	TCGA	Breast invasive carcinoma (n=586)	0.0213928	0.0218459	0.0124094
TCGA-D8-A1JU-01A-11D-A13K-05	TCGA	Breast invasive carcinoma (n=586)	0.0209949	0.0196797	0.0124111
TCGA-D8-A1X5-01A-11D-A14H-05	TCGA	Breast invasive carcinoma (n=586)	0.0190616	0.36361	0.0178873
TCGA-D8-A1X6-01A-11D-A14N-05	TCGA	Breast invasive carcinoma (n=586)	0.0316765	0.0229942	0.0192239
TCGA-D8-A1X7-01A-11D-A14N-05	TCGA	Breast invasive carcinoma (n=586)	0.0162651	0.0223028	0.0167368
TCGA-D8-A1X8-01A-11D-A14N-05	TCGA	Breast invasive carcinoma (n=586)	0.0159825	0.0186965	0.0140628
TCGA-D8-A1X9-01A-12D-A161-05	TCGA	Breast invasive carcinoma (n=586)	0.0160573	0.0425211	0.0147484
TCGA-D8-A1XA-01A-11D-A14H-05	TCGA	Breast invasive carcinoma (n=586)	0.0165922	0.0248011	0.0102749
TCGA-D8-A1XB-01A-11D-A14H-05	TCGA	Breast invasive carcinoma (n=586)	0.0161455	0.0235639	0.0131737
TCGA-D8-A1XC-01A-11D-A14H-05	TCGA	Breast invasive carcinoma (n=586)	0.0227704	0.0234005	0.011973
TCGA-D8-A1XD-01A-11D-A14H-05	TCGA	Breast invasive carcinoma (n=586)	0.0212674	0.0210396	0.0178902
TCGA-D8-A1XF-01A-11D-A14H-05	TCGA	Breast invasive carcinoma (n=586)	0.0149044	0.683943	0.0138397
TCGA-D8-A1XG-01A-11D-A14H-05	TCGA	Breast invasive carcinoma (n=586)	0.0311851	0.0308658	0.016438
TCGA-D8-A1XJ-01A-11D-A14N-05	TCGA	Breast invasive carcinoma (n=586)	0.0270753	0.0228809	0.0153188
TCGA-D8-A1XK-01A-21D-A14N-05	TCGA	Breast invasive carcinoma (n=586)	0.0223286	0.0260193	0.0129504
TCGA-D8-A1XL-01A-11D-A14N-05	TCGA	Breast invasive carcinoma (n=586)	0.0228776	0.0216047	0.0152857
TCGA-D8-A1XM-01A-21D-A14N-05	TCGA	Breast invasive carcinoma (n=586)	0.0205851	0.0225315	0.0182758
TCGA-D8-A1XO-01A-11D-A14N-05	TCGA	Breast invasive carcinoma (n=586)	0.0238636	0.0185912	0.0119499
TCGA-D8-A1XQ-01A-11D-A14N-05	TCGA	Breast invasive carcinoma (n=586)	0.0341016	0.033046	0.0221444
TCGA-D8-A1XR-01A-11D-A14N-05	TCGA	Breast invasive carcinoma (n=586)	0.022252	0.0250061	0.0182424
TCGA-D8-A1XS-01A-11D-A14N-05	TCGA	Breast invasive carcinoma (n=586)	0.0149689	0.0201476	0.0153511
TCGA-D8-A1XT-01A-11D-A14N-05	TCGA	Breast invasive carcinoma (n=586)	0.0222594	0.0227394	0.0115341
TCGA-D8-A1XU-01A-11D-A14N-05	TCGA	Breast invasive carcinoma (n=586)	0.0219723	0.0181309	0.0117197
TCGA-D8-A1XV-01A-11D-A14N-05	TCGA	Breast invasive carcinoma (n=586)	0.0197049	0.0228162	0.213159
TCGA-D8-A1XW-01A-11D-A14N-05	TCGA	Breast invasive carcinoma (n=586)	0.0235422	0.0216089	0.0123556
TCGA-D8-A1XY-01A-11D-A14N-05	TCGA	Breast invasive carcinoma (n=586)	0.0199481	0.691929	0.0134763
TCGA-D8-A1XZ-01A-11D-A14N-05	TCGA	Breast invasive carcinoma (n=586)	0.0220925	0.0195063	0.0126267
TCGA-D8-A1Y0-01A-11D-A14N-05	TCGA	Breast invasive carcinoma (n=586)	0.0238512	0.0173378	0.00977485
TCGA-D8-A1Y1-01A-21D-A14N-05	TCGA	Breast invasive carcinoma (n=586)	0.0208189	0.0243817	0.0134949
TCGA-D8-A1Y2-01A-11D-A161-05	TCGA	Breast invasive carcinoma (n=586)	0.0224348	0.0188311	0.0160715
TCGA-D8-A1Y3-01A-11D-A161-05	TCGA	Breast invasive carcinoma (n=586)	0.0188006	0.536666	0.0201098
TCGA-D8-A27E-01A-11D-A16G-05	TCGA	Breast invasive carcinoma (n=586)	0.0196212	0.0264089	0.0131051
TCGA-D8-A27F-01A-11D-A16G-05	TCGA	Breast invasive carcinoma (n=586)	0.018668	0.0242264	0.0173582
TCGA-D8-A27G-01A-11D-A16G-05	TCGA	Breast invasive carcinoma (n=586)	0.0178379	0.386214	0.0151359
TCGA-D8-A27H-01A-11D-A16G-05	TCGA	Breast invasive carcinoma (n=586)	0.0219772	0.030782	0.0247559
TCGA-D8-A27I-01A-11D-A16G-05	TCGA	Breast invasive carcinoma (n=586)	0.020253	0.0191944	0.019074
TCGA-D8-A27K-01A-11D-A16G-05	TCGA	Breast invasive carcinoma (n=586)	0.018619	0.020483	0.0134433
TCGA-D8-A27L-01A-11D-A16G-05	TCGA	Breast invasive carcinoma (n=586)	0.0220537	0.0227292	0.0162407
TCGA-D8-A27M-01A-11D-A16G-05	TCGA	Breast invasive carcinoma (n=586)	0.0183923	0.0249307	0.0158425
TCGA-D8-A27N-01A-11D-A16G-05	TCGA	Breast invasive carcinoma (n=586)	0.0170099	0.573195	0.0114432
TCGA-D8-A27P-01A-11D-A16G-05	TCGA	Breast invasive carcinoma (n=586)	0.0174039	0.0293858	0.0189548
TCGA-D8-A27R-01A-11D-A16G-05	TCGA	Breast invasive carcinoma (n=586)	0.0168689	0.0238583	0.012644
TCGA-D8-A27T-01A-11D-A16G-05	TCGA	Breast invasive carcinoma (n=586)	0.0181397	0.0229348	0.0092296
TCGA-D8-A27V-01A-12D-A17F-05	TCGA	Breast invasive carcinoma (n=586)	0.0174299	0.0200993	0.0131958
TCGA-D8-A27W-01A-11D-A16G-05	TCGA	Breast invasive carcinoma (n=586)	0.0140251	0.695296	0.0194573
TCGA-EW-A1IW-01A-11D-A13K-05	TCGA	Breast invasive carcinoma (n=586)	0.0172042	0.428584	0.0116655
TCGA-EW-A1IX-01A-12D-A145-05	TCGA	Breast invasive carcinoma (n=586)	0.0212275	0.0189449	0.0104523
TCGA-EW-A1IY-01A-11D-A13K-05	TCGA	Breast invasive carcinoma (n=586)	0.0188802	0.023849	0.0127981
TCGA-EW-A1IZ-01A-11D-A13K-05	TCGA	Breast invasive carcinoma (n=586)	0.0195385	0.558568	0.0146716
TCGA-EW-A1J1-01A-11D-A13K-05	TCGA	Breast invasive carcinoma (n=586)	0.021784	0.0200039	0.0104941
TCGA-EW-A1J2-01A-21D-A13K-05	TCGA	Breast invasive carcinoma (n=586)	0.0222526	0.0174838	0.0123769
TCGA-EW-A1J3-01A-11D-A13K-05	TCGA	Breast invasive carcinoma (n=586)	0.0235758	0.017575	0.0143108
TCGA-EW-A1J5-01A-11D-A13K-05	TCGA	Breast invasive carcinoma (n=586)	0.020242	0.0181117	0.0326309
TCGA-EW-A1J6-01A-11D-A13K-05	TCGA	Breast invasive carcinoma (n=586)	0.0212628	0.0221597	0.0104292
TCGA-EW-A1OV-01A-11D-A145-05	TCGA	Breast invasive carcinoma (n=586)	0.0245552	0.103721	0.0164756
TCGA-EW-A1OW-01A-21D-A145-05	TCGA	Breast invasive carcinoma (n=586)	0.0182223	0.0250377	0.0147208
TCGA-EW-A1OX-01A-11D-A145-05	TCGA	Breast invasive carcinoma (n=586)	0.0185833	0.0191122	0.0104256
TCGA-EW-A1OY-01A-11D-A145-05	TCGA	Breast invasive carcinoma (n=586)	0.0242541	0.0218876	0.013532
TCGA-EW-A1OZ-01A-11D-A145-05	TCGA	Breast invasive carcinoma (n=586)	0.0173421	0.604376	0.0128423
TCGA-EW-A1P0-01A-11D-A145-05	TCGA	Breast invasive carcinoma (n=586)	0.0204619	0.020688	0.0132729
TCGA-EW-A1P1-01A-31D-A14H-05	TCGA	Breast invasive carcinoma (n=586)	0.015852	0.154748	0.0109785
TCGA-EW-A1P3-01A-11D-A145-05	TCGA	Breast invasive carcinoma (n=586)	0.0195886	0.0183316	0.0127282
TCGA-EW-A1P4-01A-21D-A145-05	TCGA	Breast invasive carcinoma (n=586)	0.0228826	0.0159954	0.0121503
TCGA-EW-A1P5-01A-11D-A145-05	TCGA	Breast invasive carcinoma (n=586)	0.0178251	0.0193116	0.0115178
TCGA-EW-A1P6-01A-11D-A145-05	TCGA	Breast invasive carcinoma (n=586)	0.0238025	0.0217878	0.0104993
TCGA-EW-A1P7-01A-21D-A145-05	TCGA	Breast invasive carcinoma (n=586)	0.020047	0.0206033	0.0181125
TCGA-EW-A1P8-01A-11D-A145-05	TCGA	Breast invasive carcinoma (n=586)	0.0161751	0.0200417	0.0192785
TCGA-EW-A1PA-01A-11D-A145-05	TCGA	Breast invasive carcinoma (n=586)	0.0157717	0.0213075	0.0134924
TCGA-EW-A1PB-01A-11D-A145-05	TCGA	Breast invasive carcinoma (n=586)	0.0210802	0.0272378	0.0151957
TCGA-EW-A1PC-01B-11D-A21R-05	TCGA	Breast invasive carcinoma (n=586)	0.0141301	0.86354	0.0123233
TCGA-EW-A1PD-01A-11D-A145-05	TCGA	Breast invasive carcinoma (n=586)	0.0226754	0.0220175	0.013701
TCGA-EW-A1PE-01A-11D-A145-05	TCGA	Breast invasive carcinoma (n=586)	0.0190438	0.0211582	0.0160988
TCGA-EW-A1PF-01A-11D-A145-05	TCGA	Breast invasive carcinoma (n=586)	0.0221808	0.0213577	0.0124884
TCGA-EW-A1PG-01A-11D-A145-05	TCGA	Breast invasive carcinoma (n=586)	0.018232	0.0182144	0.0109773
TCGA-EW-A1PH-01A-11D-A14N-05	TCGA	Breast invasive carcinoma (n=586)	0.0252982	0.0209646	0.0118023
TCGA-EW-A2FR-01A-11D-A21R-05	TCGA	Breast invasive carcinoma (n=586)	0.0186479	0.0196853	0.0108724
TCGA-EW-A2FS-01A-11D-A17F-05	TCGA	Breast invasive carcinoma (n=586)	0.0202265	0.456897	0.015849
TCGA-EW-A2FV-01A-11D-A17F-05	TCGA	Breast invasive carcinoma (n=586)	0.0147381	0.0184457	0.00792422
TCGA-EW-A2FW-01A-11D-A17F-05	TCGA	Breast invasive carcinoma (n=586)	0.0210531	0.0250192	0.0115254
TCGA-EW-A3U0-01A-11D-A22B-05	TCGA	Breast invasive carcinoma (n=586)	0.0263623	0.0327768	0.0294204
TCGA-GI-A2C8-01A-11D-A16G-05	TCGA	Breast invasive carcinoma (n=586)	0.0325023	0.0239548	0.0157395
[truncated: 3,444 more rows]

## Sheet: Suppl. Table 2
Supplementary Table 2 - Primer sequences used for bisulfite Sanger sequencing of candidate biomarker regions.
Infinium HM450K probe	Gene	Forward primer	Reverse primer
cg24687051	KCNQ5	GTTTGGGTAGYGGTATGAAGGATGTGGAGTT	CCCAAAAAACCAAAAACAATAATCCCCTACAA
cg08808128	CLIP4	GAGGTTGAGGGTTGTGAAGG	CACCTACCTCCTCCRAATCCTCTC
cg14015706	C9orf50	TTTGGAGTTGGTGTAGGAATT	AAAACCTAACRCCCAAAAAACTCCCT
cg08131100	KRBA1	GTGATAYGAAGGTAGGTTATGGTTG	CTTATCACTCATTCATTCCC
cg16934178	TFPI2	TAGATATTTGTTGGTTTTTGAGTAGTAT	CTCCCTCTTACACAATTTACAAC
cg24171907	CNRIP1	ATTTTAATTTTGTAGGAGGAGTYG	AAAACCACAACCTAAAAAACTAC
cg25467973	KIAA0495	TTTAGGTTGGGGGTTAGGA	AAACCCTAAACACCTTCACC
cg19609242	OSMR	AAGGGAGGGAATTTTTGTGGGTTTTAGGAG	CAAATAATAACCCAACCAAACAAACRCTAAAC
cg04147049	KIAA1522	GGTTTAGTYGGTTTTTTAGGTTT	AACCTTCCTCTTATAATATAAATTCC
cg00817367	GRASP	TTTTTATAGGGTTTGTTGATTT	TACCTAAAACTATCTCTATCCCT
cg26036626	FBLIM1	GGGYGAGGGTTTAGTGAGGT	CCCCTTACCTAACCCTAACTAAA
cg12904880	TRIM15	AAGATAGGAAGTTAGTGAGGTATATT	AAAAAATACTAACCCAACACTACTAAT
cg21393713	AUTS2	TAGTAGAATTATGGATGGTT	CTAATCATAACAAATCCATCAAT
cg07521988	CDK14	TTTTGGTATTAGTTATGTAGTTGTTAG	ACCAATTTCCAAAACTAAATTA
cg17460447	EVC	AAGGGGAGAGAAGTAGGAGT	ACAACCAAACCAAAAACC
cg15698066	EVL	AAACTACACCTATAAAAACCCAAA	GGAGGGTTTGTAGGGTTTGTG
cg17872757	FLI1	TTYGGTTGTAGATTTGGTTAAATG	AATAATAAACCCCRAAATCTCTC
cg12587766	LIFR	TAGGTAATTTTTGGTTTTAGAAT	ACTATAAAATCTAAACAACCCC
cg21842523	LMO1	GGTGAGAGTAGTAGTTTTAGATA	AACRCACACCTACTAAACTATAC
cg06269753	MSC	AGTTAATGGTTGTTATTGGGGTATAAT	TACTAAACAAAACCTTCTCCAAACTC
cg24583770	QKI	GAGTTTTGYGGTTTTTTTAGTTT	AAACCCCRCTTTAATCCTCAC
cg16935295*	SDC2	GAGGGAGTTAGAGGAAAAGAAG	CCTCTCACTTATTAATTTCTACAC
cg14538332*
cg12363807	SPG20	GGATTAGTTTTTATTTTTTTATATTGGG	GCTCCTTTTCTCCCCTTCTAAA
cg24562819	THBD	GTGTTTATTTGTTATAGTTGGTGTTGTT	CTTCCTCAATACCAATCAAATCTAC
cg13265789	UNC5C	TTTGTGAGGAATATATATAGATAT	CAAACCCACAACTAATCTCCTAA
cg03061682	HERC2	TTTTYGGGTTTGTTTTGGTGTTT	ATCTACCCTTCCTTTAAAAAAAC
cg16848116	ZNF304	GAAATTTGTGTTTAGTTTATTGTTAGT	AATATAACACTCCAAATCTCAATC
cg18065361	ADHFE1	GTGAAAAATAGAGTTGATAAGTAAGGAGAT	ACCTATCTAAACCTCAAACCAATC
cg00185566	KIAA1026	TTGTATTTTGGTTTGTAATTTTTTT	AAAACTATACCATTCACCCCTAC
*probes covered by the same bisulfite Sanger sequencing primers.

## Sheet: Suppl. Table 3
	Supplementary Table 3 - Overview and primer and probe sequences for methylation-specific ddPCRT of the 29 selected biomarker candidates
order		Infinium HM450K probe	Gene	Chromosome location	position	UCSCS gene group	CpG island relation	DNA strand	Forward primer sequence	Reverse primer sequence	Probe sequence	Amplicon length (bp)	Amplification protocols
1	tested in plasma	cg24687051	KCNQ5	6	73332073	1stExon	Island	R	GAGTTTGTTGGGGAAGTC	CTTAACGTTACGCCGA	6-FAM-ACGAGTAGTTAGAGT-BHQ1	61	95°C 10’, (95°C 30’‘, 56°C 30’‘) x45 & 98°C 10’
2		cg08808128	CLIP4	2	29338432	5'UTR/1stExon	Island	R	GGCGGGAGGTTTC	CCGCCGACGCTA	6-FAM-GTTACGGGAG-BHQ1	43	95°C 10’, (95°C 30’‘, 56°C 30’‘) x45 & 98°C 10’
3		cg14015706	C9orf50	9	132382433	1stExon	Island	R	GGTTGTTTGGGCGTC	CCTCCCCTACTATCGA	6-FAM-TTCGGGACGCGT-BHQ1	73	95°C 10’, (95°C 30’‘, 56°C 30’‘) x45 & 98°C 10’
4		cg08131100	KRBA1	7	149411652	TSS1500	Island	R	TGGTATATGGGACGC	CGAATACGCGCCG	6-FAM-TGGTTGCGGGAA -BHQ1	66	95°C 10’, (95°C 30’‘, 56°C 30’‘) x45 & 98°C 10’
5		cg16934178	TFPI2	7	93520074	TSS200	Island	R	GAGAAAGCGTTTGGC	ACCGAACGCTCG	6-FAM-TTAGGCGGTTCGG-BHQ1	84	95°C 10’, (95°C 30’‘, 56°C 30’‘) x45 & 98°C 10’
6		cg24171907	CNRIP1	2	68546579	5'UTR/1stExon	Island	R	AGGATAGCGTCGGT	GCGCTTCCTCTCCG	6-FAM-CGGTCGAGTGGTT-BHQ1	53	95°C 10’, (95°C 30’‘, 56°C 30’‘) x45 & 98°C 10’
7		cg25467973	KIAA0495	1	3663705	5'UTR/1stExon	Island	R	GGTTAGTTAGCGGTTTC	ACCCAAACGAACCGA	6-FAM-TTCGGCGGTC -BHQ1	75	95°C 10’, (95°C 30’‘, 56°C 30’‘) x45 & 98°C 10’
8		cg19609242	OSMR	5	38845762	TSS	Island	R	AGTAAGACGGGAAATTGTA	ACCGAAACTATAAATCAACTAC	6-FAM-TTCGCGTTTGTTTCGT-BHQ1	107	95°C 10’, (95°C 30’‘, 56°C 30’‘) x45 & 98°C 10’
9		cg04147049	KIAA1522	1	33219687	Body	Island	F	GGTTGGGTCGCGT	CCCCATTACGAATACGA	6-FAM-TTTCGCGTCGGT-BHQ1	49	95°C 10’, (95°C 30’‘, 56°C 30’‘) x45 & 98°C 10’
10		cg00817367	GRASP	12	52401214	Body	Island	F	GTTCGTTGGGTGTTTC	TAAAAACCACCGAACC	6-FAM-CGTTTGTATATCGC-BHQ1	91	95°C 10’, (95°C 30’‘, 56°C 30’‘) x45 & 98°C 10’
11		cg26036626	FBLIM1	1	16085597	5'UTR	Island	R	CGGAGGGTCGAGTT	AACTTCCGCCCTACG	6-FAM-TCGGGAGCGGGA-BHQ1	61	95°C 10’, (95°C 30’‘, 56°C 30’‘) x45 & 98°C 10’
12		cg12904880	TRIM15	6	30139832	Body	Island	R	CGGCGGTTGTAC	GTCCTCGACGCTAAATC	6-FAM-TGGTCGGGGAGG-BHQ1	76	95°C 10’, (95°C 30’‘, 56°C 30’‘) x45 & 98°C 10’
13	tested in CRC tissue and blood DNA only	cg21393713	AUTS2	7	69064801	1stExon	Island	F	GGTTGGTCGGATTC	CCATTATCTTCCTTATCG	6-FAM-ATTCGTTTCGTCGT-BHQ1	63	95°C 10’, (95°C 30’‘, 56°C 30’‘) x45 & 98°C 10’
14		cg07521988	CDK14	7	90393740	Body	none	F	GGGATTTTTCGGTTTTTATC	CCAATATCCAAACCTATACG	6-FAM-TGCGCGGTTGTT-BHQ1	84	95°C 10’, (95°C 30’‘, 56°C 30’‘) x45 & 98°C 10’
15		cg17460447	EVC	4	5712937	5'UTR/1stExon	N_Shore	R	GAGCGGTGATTTAGGT	CAATCTCCCGACTCC	6-FAM-CGAAGTAGGGAAG-BHQ1	73	95°C 10’, (95°C 30’‘, 56°C 30’‘) x45 & 98°C 10’
16		cg15698066	EVL	14	100438647	1stIntron	Island	R	GTTTGCGGCGGTT	GCGATCGAAACACGA	6-FAM-TTTCGCGGGTAGG-BHQ1	58	95°C 10’, (95°C 30’‘, 56°C 30’‘) x45 & 98°C 10’
17		cg17872757	FLI1	11	128564180	5'UTR/1stExon	Island	R	TTATTAAGGTAAGCGGC	CCTCCCCGACCGAT	6-FAM-TAACGGACGCG-BHQ1	56	95°C 10’, (95°C 30’‘, 56°C 30’‘) x45 & 98°C 10’
18		cg12587766	LIFR	5	38556435	5'UTR/1stExon	Island	F	TACGGTACGTTTTCGC	CGAAACGACGACCG	6-FAM-CGTCGGTTTTGTAGT-BHQ1	70	95°C 10’, (95°C 30’‘, 56°C 30’‘) x45 & 98°C 10’
19		cg21842523	LMO1	11	8284746	Body	Island	F	TTCGTAAGTTTCGTTCG	AACGACGCGCTAAA	6-FAM-TCGTTTTAGTTTCGG-BHQ1	69	95°C 10’, (95°C 30’‘, 56°C 30’‘) x45 & 98°C 10’
20		cg06269753	MSC	8	72755871	Body	Island	F	GGTTTATTGGGTGTACG	CTCTCCAAACTAAACACG	6-FAM-TTGTCGTAGGTAGCGA-BHQ1	106	95°C 10’, (95°C 30’‘, 56°C 30’‘) x45 & 98°C 10’
21		cg24583770	QKI	6	163836718	Body	none	R	GTGGTTTTCGTCGAGTT	CGCCGAACACACG	6-FAM-TTCGAGAGTAGGT-BHQ1	76	95°C 10’, (95°C 30’‘, 56°C 30’‘) x45 & 98°C 10’
22		cg16935295*	SDC2	8	97506251	5'UTR/1stExon	Island	R	GGAAAGGAGTTCGC	CACTCCCGACACGA	6-FAM-TTCGGAGTATTAATTTCGT-BHQ1	92	95°C 10’, (95°C 30’‘, 56°C 30’‘) x45 & 98°C 10’
23		cg14538332*			97506180			F
23		cg12363807	SPG20	13	36920685	5'UTR/TSS	Island	F	TCGTGGTAATTAAGAC	AAACCGACGAACGAA	6-FAM-AACGTTTCGCGTTAC-BHQ1	80	95°C 10’, (95°C 30’‘, 56°C 30’‘) x45 & 98°C 10’
24		cg24562819	THBD	20	23029806	1stExon	Island	R	GGGTCGTCGTAGTC	CGATATCATTTCCTTACTACTAAAC	6-FAM-TAGAGGCGTCGG-BHQ1	93	95°C 10’, (95°C 30’‘, 56°C 30’‘) x45 & 98°C 10’
25		cg13265789	UNC5C	4	96470584	TSS	Island	R	TTAGAGTAGGGCGTAC	TATACTACGCCCTCTACG	6-FAM-CGCGAAGGCGTT-BHQ1	62	95°C 10’, (95°C 30’‘, 56°C 30’‘) x45 & 98°C 10’
26		cg03061682	HERC2	15	28352098	4kb upstream	Island	R	GGTTGGTTTTCGTCG	AACCGAACTCACCGTA	6-FAM-AGCGGGTTTTGGT-BHQ1	59	95°C 10’, (95°C 30’‘, 56°C 30’‘) x45 & 98°C 10’
27		cg16848116	ZNF304	19	57862627	TSS	Island	R	ATGTTCGGTTCGTGT	CTTTCTTTACTAAATTCCACG	6-FAM-TTTACGCGGTT-BHQ1	91	95°C 10’, (95°C 30’‘, 56°C 30’‘) x45 & 98°C 10’
28		cg18065361	ADHFE1	8	67344588	TSS	Island	R	AAGGTAGAATTCGAGGTTTAC	CACGAAATAAAAACCAAAACG	6-FAM-TGCGAGCGTCGTT-BHQ1	105	95°C 10’, (95°C 30’‘, 56°C 30’‘) x45 & 98°C 10’
29		cg00185566	KIAA1026	1	14925856	Body	Island	F	TACGAAAATTCGAGCGT	TCGCTCAAACTAACCG	6-FAM-CGGTTATATCGGTT-BHQ1	66	95°C 10’, (95°C 30’‘, 56°C 30’‘) x45 & 98°C 10’
	*probes covered by the same methylation-specific ddPCR assay
	All positions are from GRCh37

## Sheet: Suppl. Table 4
Supplementary Table 4 - Sensitivities and specificities in plasma from CRC patients and healthy controls (test cohort) for individual markers and the TriMeth test.
	sensitivity (%)					specificity (%)
	stage I	stage II	stage III	stage IV	all stages	controls
n	16	68	22	7	113	87
C9orf50	50	79	82	86	76	91
KCNQ5	88	84	73	100	83	95
CLIP4	44	84	77	86	77	99
TriMeth test	63	81	77	86	78	99

## Sheet: Suppl. Table 5
Supplementary Table 5. Primer and probe sequences for ddPCR control assays.
Assay	Forward primer sequence	Reverse primer sequence	Probe sequence	Amplicon length (bp)	Chromosome location	LNA modification	Amplification protocols	Reference
Chr3 (Reference)	CTAGAAGATCTACCTCCAAGAGG	CCAGGCTGAAGCTATTCCAG	6FAM-CTCATACATCTGGCATATGGGCTGG-BHQ1	82	3	-	95°C 10’, (95°C 30’‘, 58°C 30’‘) x45 & 98°C 10’	Reinert et al. 2016
CF (Reference)	TGGAGAGGGAGGATTG	TCTTACTCTAATACAAATAATAATTC	HEX-TGTTAAATAATTAGGAT-BHQ1	88	1	+	95°C 10’, (95°C 30’‘, 58°C 30’‘) x45 & 98°C 10’	In house design
PBC (Lymphocyte contamination control)	ATCTGCAAATGAACAGYCTGAGA	CTTACCTGAGGAGACGGTGAC	6FAM-CYGAGGACACRGCTGTGTATTACTGTGC-BHQ1	90	14	-	95°C 10’, (95°C 30’‘, 58°C 30’‘) x45 & 98°C 10’	Pallisgaard et al. 2015
CPP1 (Purification control)	CCATGGATGTATTCGCCAGTTAC	TAAATATTGTGCTTCACCTACTCTAGTG	HEX-TTGGCGTAGTTCTCCCGCTTACCCCG-BHQ1	94	NR	-	95°C 10’, (95°C 30’‘, 58°C 30’‘) x45 & 98°C 10’	Pallisgaard et al. 2015
All probes contain a 6FAM or HEX fluorophore at the 5' end and a black hole quencer1 (BHQ1) at the 3' end. LNA locked nucleic acid, bp base pairs

## Sheet: Suppl. Table 6
Supplementary Table 6. Digital MIQE checklist for authors, reviewers and editors.
ITEM TO CHECK	IMPORTANCE	CHECKLIST	AUTHOR’S COMMENTS
EXPERIMENTAL DESIGN
Definition of experimental and control groups	E	YES	Table 2 (demographics)
Number within each group	E	YES	Table 2
Assay carried out by core lab or investigator's lab?	D	YES	Investigator’s lab
Power analysis	D	N/A
SAMPLE
Description	E	YES	Materials and Methods
Volume or mass of sample processed	E	YES	Materials and Methods
Microdissection or macrodissection	E	N/A
Processing procedure	E	YES	Materials and Methods
If frozen - how and how quickly?	E	YES	Plasma separated within 2 hours after blood draw, then stored at -80⁰C (Materials and Methods)
If fixed - with what, how quickly?	E	N/A
Sample storage conditions and duration (especially for FFPE samples)	E	YES	Plasma storage -80°C (Materials and Methods)
NUCLEIC ACID EXTRACTION
Quantification - instrument/method	E	YES	Plasma purified on a QIAsymphony robot using the QIAamp® Circulating Nucleic Acids kit
Storage conditions: temperature, concentration, duration, buffer	E	YES	Materials and Methods
DNA or RNA quantification	E	YES	DNA quantified by ddPCR (Materials and Methods)
Quality/integrity-instrument/method; e.g. RIN/RQI and trace or 3’:5’	E	N/A
Template structural information	E	N/A
Template modification (digestion, sonication, pre-amplification etc.)	E	YES	Control DNA (fully methylated or unmethylated DNA) was sonicated to a length of 150 bp.
Template treatment (initial heating or chemical denaturation)	E	N/A	Bisulfite treatment of DANN
Inhibition dilution or spike;	E	YES	A 191 bp soybean DNA fragment was spiked into plasma samples for purification efficiency estimation.
DNA contamination assessment of RNA sample	E	N/A
Details of DNase treatment where performed	E	N/A
Manufacturer of reagents used and catalogue number	D	YES	Materials and Methods
Storage of nucleic acid: temperature, concentration, duration, buffer	E	YES	Materials and Methods
REVERSE TRANSCRIPTION (If necessary)
cDNA priming method + concentration	E	N/A
One or two step protocol	E	N/A
Amount of RNA used per reaction	E	N/A
Detailed reaction components and conditions	E	N/A
RT efficiency	D	N/A
Estimated copies measured with and without addition of RT*	D	N/A
Manufacturer of reagents used and catalogue number	D	N/A
Reaction volume (for two step reverse transcription reaction)	D	N/A
Storage of cDNA: temperature, concentration, duration, buffer	D	N/A
dPCR TARGET INFORMATION
Sequence accession number	E	N/A
Location of amplicon	D	YES	Supplementary Table 3
Amplicon length	E	YES	Supplementary Table 3
In silico specificity screen (BLAST, etc)	E	YES	Available on request
Pseudogenes, retropseudogenes or other homologs?	D	N/A
Sequence alignment	D	N/A
Secondary structure analysis of amplicon and GC content	D	N/A
Location of each primer by exon or intron (if applicable)	E	YES	Supplementary Figure S4
Where appropriate, which splice variants are targeted?	E	N/A
dPCR OLIGONUCLEOTIDES
Primer sequences and/or amplicon context sequence	E	YES	Supplementary Table 3
RTPrimerDB Identification Number	D	N/A
Probe sequences**	D	YES	Supplementary Table 3
Location and identity of any modifications	E	NO	Manufacturers’ proprietary
Manufacturer of oligonucleotides	D	YES	Primers manufactured by Qiagen,
			Probes manufactured LGC Biosearch Technologies
Purification method	D	YES	HPLC
dPCR PROTOCOL
Complete reaction conditions	E	YES	Materials and Methods and Supplementary Table 3
Reaction volume and amount of RNA/cDNA/DNA	E	YES	Materials and Methods
Primer, (probe), Mg++ and dNTP concentrations	E	YES	Materials and Methods; Manufacturers’ proprietary
Polymerase identity and concentration	E	NO	Manufacturers’ proprietary
Buffer/kit Catalogue No and manufacturer	E	YES	Materials and Methods
Exact chemical constitution of the buffer	D	NO	Manufacturers’ proprietary
Additives (SYBR Green I, DMSO, etc.)	E	N/A
Plates/tubes Catalogue No and manufacturer	D	YES	Materials and Methods
Complete thermocycling parameters	E	YES	Supplementary Table 3 and Supplementary Table 4
Reaction setup	D	YES	Materials and Methods
Gravimetric or volumetric dilutions (manual/robotic)	D	N/A
Total PCR reaction volume prepared	D	YES	Materials and Methods
Partition number	E	YES	Materials and Methods
Individual partition volume	E	YES	1 nl
Total volume of the partitions measured (effective reaction size)	E	YES	40µl
Partition volume variance/standard deviation	D	N/A
Comprehensive details and appropriate use of controls	E	YES	Materials and Methods
Manufacturer of dPCR instrument	E	YES	BioRad, California, USA
dPCR VALIDATION
Optimisation data for the assay	D	YES	Available on request
Specificity (when measuring rare mutations, pathogen sequences etc.)	E	YES	Assays tested in 20,000 copies of unmethylated DNA and in 20,000 copies of peripheral blood leucocyte DNA.
Limit of detection of calibration control	D	N/A
If multiplexing, comparison with singleplex assays	E	YES	Supplementray Figure S5
DATA ANALYSIS
Average copies per partition (λ or equivalent )	E	N/A	Available on request
dPCR analysis program (source, version)	E	YES	Materials and Methods
Outlier identification and disposition	E	N/A
Results of NTCs	E	YES	All NTCs were negative (Materials and Methods)
Examples of positive(s) and negative experimental results as supplemental data	E	YES	Supplementary Figure S7
Where appropriate, justification of number and choice of reference genes	E	YES	Materials and Methods
Where appropriate, description of normalisation method	E	N/A
Number and concordance of biological replicates	D	N/A
Number and stage (RT or qPCR) of technical replicates	E	N/A
Repeatability (intra-assay variation)	E	YES	Materials and Methods, Results
Reproducibility (inter-assay/user/lab etc. variation )	D	N/A
Experimental variance or confidence interval***	E	YES	Results
Statistical methods used for analysis	E	N/A
Data submission using RDML	D	N/A
All essential information (E) must be submitted with the manuscript. Desirable information (D) should be submitted if possible.
* Assessing the absence of DNA using a no RT assay (or where RT has been inactivated) is essential when first extracting RNA. Once the sample has been validated as DNA-free, inclusion of a no-RT control is desirable, but no longer essential.
** Disclosure of the primer and probe sequence is highly desirable and strongly encouraged. However, since not all commercial pre-designed assay vendors provide this information when it is not available assay context sequences must be submitted [58].
*** When single dPCR experiments are performed, the variation due to counting error alone should be calculated from the binomial (or suitable equivalent) distribution.
